# Supplementary material for: Beggar thy neighbour or befriend thy neighbour? Asymmetric spillovers of China’s double world-class policy
Source: PLoS One. 2026 Jun 12;21(6):e0351226. doi: 10.1371/journal.pone.0351226 (PMC13262825; doi:10.1371/journal.pone.0351226)
Supplement: S1 Data — (ZIP) [file pone.0351226.s001.zip]

Archive with 3 entries (2 files):
- S1 Data/
- S1 Data/data introduction.docx
- S1 Data/data.xlsx
