# Supplementary material for: Beggar thy neighbour or befriend thy neighbour? Asymmetric spillovers of China’s double world-class policy
Source: PLoS One. 2026 Jun 12;21(6):e0351226. doi: 10.1371/journal.pone.0351226 (PMC13262825; doi:10.1371/journal.pone.0351226)
Supplement: S1 Data — (ZIP) [file pone.0351226.s001.zip › S1 Data/data.xlsx]

## Sheet: Sheet1
year	id	domestic_Qty	domestic_Qual	domestic_Qual_Mean	international_Qty	international_Qual	international_Qual_Mean	PhD	dis_age	funds	database	postgraduate	budget	education	population	pgdp	east	middle	west	social	science_engineering	science	engineering	WCD	fame	PhD_prop
2014	2	0.0067769	0.0462837	0.133271	0.0008407	0.0004334	0.0032927	1.60944	2.99573	0.693147	16.2359	8.00637	4.00733	6.6107	7.6834	11.5781	1	0	0	1	0	0	0	0	0.001282	0.0031323
2015	2	0.0155372	0.036029	0.0979354	0.0008407	0.0067462	0.0324459	1.60944	3.04452	1.38629	16.2359	8.00637	4.09434	6.75227	7.6912	11.6413	1	0	0	1	0	0	0	0	0.001429	0.0068823
2016	2	0.0132231	0.0419831	0.11219	0.0016814	0.0005654	0.004351	1.38629	3.09104	1.38629	16.4315	8.07683	4.17439	6.78897	7.69439	11.7231	1	0	0	1	0	0	0	0	0.001613	0.004054
2017	2	0.011405	0.0382016	0.110093	0.0008407	0.0082816	0.0507343	1.38629	3.13549	1.09861	16.595	8.21609	4.2485	6.8533	7.69394	11.8217	1	0	0	1	0	0	0	0	0.001818	0.0010135
2018	2	0.0099174	0.0511326	0.140209	0.0004203	0.0005187	0.0037697	1.79176	3.17805	0.693147	16.6757	8.29405	4.31749	6.93342	7.69303	11.9248	1	0	0	1	0	0	0	1	0.002222	0.0055556
2019	2	0.0087603	0.0397965	0.129881	0.001261	0.0198763	0.0955036	1.79176	3.21888	0.693147	16.6965	8.40782	4.38203	7.02909	7.69211	11.994	1	0	0	1	0	0	0	1	0.002857	0.0057801
2020	2	0.0087603	0.0437938	0.147973	0.001261	0.0001748	0.0010409	2.07944	3.2581	1.09861	16.4579	8.47637	4.46591	7.03174	7.69166	12.0086	1	0	0	1	0	0	0	1	0.004	0.006278
2021	2	0.0143802	0.0602765	0.167084	0.0021017	0	0	2.19722	3.29584	1.79176	16.8368	8.50431	4.61512	7.04578	7.69166	12.1417	1	0	0	1	0	0	0	1	0.005556	0.0065094
2022	2	0.0138843	0.0485644	0.143475	0.0016814	0.0169481	0.103953	2.19722	3.3322	1.79176	16.7793	8.55641	4.74493	7.06647	7.68951	12.1547	1	0	0	1	0	0	0	1	0.00625	0.0066667
2023	2	0.013719	0.053899	0.164364	0.0025221	0	0	2.19722	3.3673	1.79176	16.8537	8.55641	4.8828	7.09589	7.69019	12.1565	1	0	0	1	0	0	0	1	0.007692	0.0066667
2014	3	0.0191736	0.0670375	0.158573	0.0025221	0.013277	0.0644897	2.3979	3.52636	2.07944	16.2359	8.00637	4.00733	6.6107	7.6834	11.5781	1	0	0	1	0	0	0	0	0.001282	0.0166667
2015	3	0.0181818	0.0746841	0.16363	0.0033628	0.0099697	0.0591273	2.48491	3.55535	2.19722	16.2359	8.00637	4.09434	6.75227	7.6912	11.6413	1	0	0	1	0	0	0	0	0.001429	0.0161765
2016	3	0.014876	0.0771244	0.18427	0.0075662	0.0162584	0.0789856	2.56495	3.58352	2.77259	16.4315	8.07683	4.17439	6.78897	7.69439	11.7231	1	0	0	1	0	0	0	0	0.001613	0.0162162
2017	3	0.0122314	0.0572055	0.159906	0.0037831	0.0142717	0.0677508	2.63906	3.61092	2.48491	16.595	8.21609	4.2485	6.8533	7.69394	11.8217	1	0	0	1	0	0	0	0	0.001818	0.0130494
2018	3	0.0107438	0.0732675	0.186635	0.0050441	0.0146763	0.0809682	2.63906	3.63759	2.30259	16.6757	8.29405	4.31749	6.93342	7.69303	11.9248	1	0	0	1	0	0	0	1	0.002222	0.0144444
2019	3	0.012562	0.081039	0.207432	0.0117697	0.0090056	0.0493618	2.63906	3.66356	2.48491	16.6965	8.40782	4.38203	7.02909	7.69211	11.994	1	0	0	1	0	0	0	1	0.002857	0.0124283
2020	3	0.014876	0.0967446	0.221619	0.0092476	0.0311036	0.106782	2.63906	3.68888	2.30259	16.4579	8.47637	4.46591	7.03174	7.69166	12.0086	1	0	0	1	0	0	0	1	0.004	0.0116592
2021	3	0.0133884	0.0745209	0.193283	0.0252207	0.0516393	0.129512	2.63906	3.71357	1.38629	16.8368	8.50431	4.61512	7.04578	7.69166	12.1417	1	0	0	1	0	0	0	1	0.005556	0.0105777
2022	3	0.0120661	0.0702989	0.188012	0.0210172	0.428271	0.301612	2.63906	3.73767	2.19722	16.7793	8.55641	4.74493	7.06647	7.68951	12.1547	1	0	0	1	0	0	0	1	0.00625	0.0108333
2023	3	0.0135537	0.0445799	0.151864	0.013451	0.0266595	0.105337	2.63906	3.7612	2.19722	16.8537	8.55641	4.8828	7.09589	7.69019	12.1565	1	0	0	1	0	0	0	1	0.007692	0.0108333
2014	4	0.0079339	0.0343421	0.13102	0.0050441	0.0115291	0.0645706	3.13549	3.52636	2.48491	16.2359	8.00637	4.00733	6.6107	7.6834	11.5781	1	0	0	1	0	0	0	0	0.001282	0.0366667
2015	4	0.0090909	0.0704862	0.189662	0.0147121	0.0117377	0.0580641	3.04452	3.55535	2.48491	16.2359	8.00637	4.09434	6.75227	7.6912	11.6413	1	0	0	1	0	0	0	0	0.001429	0.0294118
2016	4	0.0102479	0.0422122	0.141214	0.0151324	0.0213532	0.0755578	3.04452	3.58352	2.77259	16.4315	8.07683	4.17439	6.78897	7.69439	11.7231	1	0	0	1	0	0	0	0	0.001613	0.027027
2017	4	0.0099174	0.0555852	0.172912	0.0130307	0.0116882	0.0550173	2.77259	3.61092	2.56495	16.595	8.21609	4.2485	6.8533	7.69394	11.8217	1	0	0	1	0	0	0	0	0.001818	0.0185185
2018	4	0.0092562	0.032496	0.129692	0.0142917	0.0093077	0.0507834	2.83321	3.63759	2.77259	16.6757	8.29405	4.31749	6.93342	7.69303	11.9248	1	0	0	1	0	0	0	1	0.002222	0.0177778
2019	4	0.0079339	0.0533476	0.174023	0.0180748	0.0213316	0.0835873	2.89037	3.66356	2.56495	16.6965	8.40782	4.38203	7.02909	7.69211	11.994	1	0	0	1	0	0	0	1	0.002857	0.0162524
2020	4	0.0092562	0.0626549	0.180963	0.0180748	0.0152767	0.0699909	2.83321	3.68888	2.83321	16.4579	8.47637	4.46591	7.03174	7.69166	12.0086	1	0	0	1	0	0	0	1	0.004	0.0143498
2021	4	0.0080992	0.0436314	0.149389	0.0260614	0.0425272	0.109675	2.94444	3.71357	2.89037	16.8368	8.50431	4.61512	7.04578	7.69166	12.1417	1	0	0	1	0	0	0	1	0.005556	0.0146461
2022	4	0.0089256	0.0385875	0.144802	0.0201765	0.212991	0.163381	2.94444	3.73767	3.21888	16.7793	8.55641	4.74493	7.06647	7.68951	12.1547	1	0	0	1	0	0	0	1	0.00625	0.015
2023	4	0.0067769	0.036533	0.14731	0.02438	0.0281809	0.0982412	2.94444	3.7612	0.693147	16.8537	8.55641	4.8828	7.09589	7.69019	12.1565	1	0	0	1	0	0	0	1	0.007692	0.015
2014	5	0.0238017	0.0705427	0.172123	0.0189155	0.0105517	0.0554264	3.4012	4.02535	1.79176	16.2359	8.00637	4.00733	6.6107	7.6834	11.5781	1	0	0	0	1	0	1	0	0.001282	0.0483333
2015	5	0.0254545	0.0560371	0.150164	0.0281631	0.0170072	0.0769123	3.43399	4.04305	2.30259	16.2359	8.00637	4.09434	6.75227	7.6912	11.6413	1	0	0	0	1	0	1	0	0.001429	0.0441176
2016	5	0.0249587	0.0619805	0.155174	0.0332072	0.017512	0.0765976	3.52636	4.06044	2.30259	16.4315	8.07683	4.17439	6.78897	7.69439	11.7231	1	0	0	0	1	0	1	0	0.001613	0.0445946
2017	5	0.0216529	0.0543797	0.151129	0.0525431	0.0190085	0.0834184	3.49651	4.07754	2.19722	16.595	8.21609	4.2485	6.8533	7.69394	11.8217	1	0	0	0	1	0	1	0	0.001818	0.0395062
2018	5	0.0178512	0.0524106	0.148634	0.0588483	0.0202673	0.0883717	3.43399	4.09434	2.56495	16.6757	8.29405	4.31749	6.93342	7.69303	11.9248	1	0	0	0	1	0	1	1	0.002222	0.0333333
2019	5	0.0249587	0.0724443	0.172905	0.0706179	0.0199925	0.0846378	3.52636	4.11087	2.63906	16.6965	8.40782	4.38203	7.02909	7.69211	11.994	1	0	0	0	1	0	1	1	0.002857	0.0315488
2020	5	0.0305785	0.0743649	0.17001	0.0580076	0.0231397	0.0998897	3.49651	4.12713	0.693147	16.4579	8.47637	4.46591	7.03174	7.69166	12.0086	1	0	0	0	1	0	1	1	0.004	0.0286996
2021	5	0.0368595	0.077631	0.167656	0.063472	0.0252696	0.102502	3.52636	4.14313	1.38629	16.8368	8.50431	4.61512	7.04578	7.69166	12.1417	1	0	0	0	1	0	1	1	0.005556	0.0268511
2022	5	0.0393388	0.0710546	0.163363	0.0794451	0.0281716	0.106195	3.52636	4.15888	1.60944	16.7793	8.55641	4.74493	7.06647	7.68951	12.1547	1	0	0	0	1	0	1	1	0.00625	0.0275
2023	5	0.0408264	0.0651372	0.158602	0.0958386	0.0350303	0.115952	3.52636	4.17439	1.60944	16.8537	8.55641	4.8828	7.09589	7.69019	12.1565	1	0	0	0	1	0	1	1	0.007692	0.0275
2014	6	0.0261157	0.0776901	0.180059	0.0874317	0.0440584	0.11973	3.4012	4.15888	2.94444	16.2359	8.00637	4.00733	6.6107	7.6834	11.5781	1	0	0	0	1	1	0	0	0.001282	0.0483333
2015	6	0.0300826	0.0677773	0.158339	0.0966793	0.0491939	0.123785	3.43399	4.17439	3.2581	16.2359	8.00637	4.09434	6.75227	7.6912	11.6413	1	0	0	0	1	1	0	0	0.001429	0.0441176
2016	6	0.0319008	0.0682076	0.160366	0.112232	0.0576482	0.13467	3.46574	4.18965	3.2581	16.4315	8.07683	4.17439	6.78897	7.69439	11.7231	1	0	0	0	1	1	0	0	0.001613	0.0418919
2017	6	0.0206612	0.055106	0.152383	0.0916351	0.0525161	0.128393	3.46574	4.20469	3.13549	16.595	8.21609	4.2485	6.8533	7.69394	11.8217	1	0	0	0	1	1	0	0	0.001818	0.0382716
2018	6	0.0246281	0.0647009	0.164785	0.127785	0.0616792	0.135935	3.55535	4.21951	3.55535	16.6757	8.29405	4.31749	6.93342	7.69303	11.9248	1	0	0	0	1	1	0	1	0.002222	0.0377778
2019	6	0.0254545	0.0618766	0.158122	0.159311	0.0842524	0.168648	3.52636	4.23411	3.68888	16.6965	8.40782	4.38203	7.02909	7.69211	11.994	1	0	0	0	1	1	0	1	0.002857	0.0315488
2020	6	0.0371901	0.0939761	0.19183	0.176965	0.10293	0.179817	3.63759	4.2485	3.4012	16.4579	8.47637	4.46591	7.03174	7.69166	12.0086	1	0	0	0	1	1	0	1	0.004	0.0331839
2021	6	0.0393388	0.0833477	0.171116	0.221942	0.107426	0.184975	3.49651	4.26268	3.43399	16.8368	8.50431	4.61512	7.04578	7.69166	12.1417	1	0	0	0	1	1	0	1	0.005556	0.0260374
2022	6	0.0383471	0.078399	0.16582	0.2686	0.318931	0.263495	3.49651	4.27667	3.09104	16.7793	8.55641	4.74493	7.06647	7.68951	12.1547	1	0	0	0	1	1	0	1	0.00625	0.0266667
2023	6	0.0332231	0.0544453	0.139477	0.287936	0.226986	0.239006	3.49651	4.29046	3.09104	16.8537	8.55641	4.8828	7.09589	7.69019	12.1565	1	0	0	0	1	1	0	1	0.007692	0.0266667
2014	7	0.0381818	0.0977224	0.196152	0.116435	0.0149191	0.058526	4.52179	4.30407	3.17805	16.2359	8.00637	4.00733	6.6107	7.6834	11.5781	1	0	0	0	1	0	1	0	0.001282	0.151667
2015	7	0.0419835	0.0994096	0.192665	0.0928962	0.0123794	0.0517787	4.27667	4.31749	3.46574	16.2359	8.00637	4.09434	6.75227	7.6912	11.6413	1	0	0	0	1	0	1	0	0.001429	0.104412
2016	7	0.04	0.0975719	0.190239	0.112652	0.0144609	0.0591692	4.47734	4.33073	3.55535	16.4315	8.07683	4.17439	6.78897	7.69439	11.7231	1	0	0	0	1	0	1	0	0.001613	0.117568
2017	7	0.0295868	0.0911635	0.193444	0.115595	0.0216739	0.0786562	4.46591	4.34381	3.55535	16.595	8.21609	4.2485	6.8533	7.69394	11.8217	1	0	0	0	1	0	1	0	0.001818	0.106173
2018	7	0.0264463	0.0844541	0.190861	0.104666	0.0281845	0.0866562	4.47734	4.35671	3.49651	16.6757	8.29405	4.31749	6.93342	7.69303	11.9248	1	0	0	0	1	0	1	1	0.002222	0.0966667
2019	7	0.0292562	0.0834267	0.185154	0.14628	0.0227939	0.079565	4.51086	4.36945	3.68888	16.6965	8.40782	4.38203	7.02909	7.69211	11.994	1	0	0	0	1	0	1	1	0.002857	0.0860421
2020	7	0.0280992	0.0962949	0.20687	0.125263	0.0244416	0.0884416	4.67283	4.38203	3.7612	16.4579	8.47637	4.46591	7.03174	7.69166	12.0086	1	0	0	0	1	0	1	1	0.004	0.0950673
2021	7	0.0375207	0.10729	0.212485	0.15847	0.0300421	0.0995228	4.79579	4.39445	3.61092	16.8368	8.50431	4.61512	7.04578	7.69166	12.1417	1	0	0	0	1	0	1	1	0.005556	0.0976404
2022	7	0.0381818	0.0953688	0.196615	0.179907	0.0407366	0.11532	4.79579	4.40672	4.02535	16.7793	8.55641	4.74493	7.06647	7.68951	12.1547	1	0	0	0	1	0	1	1	0.00625	0.1
2023	7	0.0328926	0.0679941	0.171706	0.166036	0.0450429	0.12419	4.79579	4.41884	4.02535	16.8537	8.55641	4.8828	7.09589	7.69019	12.1565	1	0	0	0	1	0	1	1	0.007692	0.1
2014	9	0.0158678	0.0482309	0.148369	0.0773434	0.0201957	0.0773253	3.55535	4.02535	3.3673	16.2359	8.00637	4.00733	6.6107	7.6834	11.5781	1	0	0	0	1	0	1	0	0.001282	0.0566667
2015	9	0.0127273	0.0403132	0.137163	0.0474989	0.015581	0.0711629	2.99573	4.04305	3.43399	16.2359	8.00637	4.09434	6.75227	7.6912	11.6413	1	0	0	0	1	0	1	0	0.001429	0.0279412
2016	9	0.0155372	0.0435872	0.137018	0.0668348	0.0223831	0.0865606	3.61092	4.06044	3.29584	16.4315	8.07683	4.17439	6.78897	7.69439	11.7231	1	0	0	0	1	0	1	0	0.001613	0.0486486
2017	9	0.0122314	0.0348752	0.124598	0.0706179	0.0285621	0.0999251	3.63759	4.07754	3.52636	16.595	8.21609	4.2485	6.8533	7.69394	11.8217	1	0	0	0	1	0	1	0	0.001818	0.045679
2018	9	0.008595	0.0531305	0.153131	0.0798655	0.0305156	0.10231	3.66356	4.09434	4.02535	16.6757	8.29405	4.31749	6.93342	7.69303	11.9248	1	0	0	0	1	0	1	1	0.002222	0.0422222
2019	9	0.0090909	0.0623453	0.17454	0.108449	0.0273185	0.0995004	3.13549	4.11087	3.61092	16.6965	8.40782	4.38203	7.02909	7.69211	11.994	1	0	0	0	1	0	1	1	0.002857	0.0210325
2020	9	0.0104132	0.0442643	0.14663	0.110551	0.0305313	0.10693	3.61092	4.12713	3.4012	16.4579	8.47637	4.46591	7.03174	7.69166	12.0086	1	0	0	0	1	0	1	1	0.004	0.032287
2021	9	0.0097521	0.0543034	0.17028	0.143338	0.0358927	0.116293	3.80666	4.14313	3.49651	16.8368	8.50431	4.61512	7.04578	7.69166	12.1417	1	0	0	0	1	0	1	1	0.005556	0.0358015
2022	9	0.0143802	0.0439778	0.131807	0.196721	0.0439391	0.126963	3.80666	4.15888	3.21888	16.7793	8.55641	4.74493	7.06647	7.68951	12.1547	1	0	0	0	1	0	1	1	0.00625	0.0366667
2023	9	0.0097521	0.0259052	0.120241	0.179067	0.0433855	0.128062	3.80666	4.17439	3.21888	16.8537	8.55641	4.8828	7.09589	7.69019	12.1565	1	0	0	0	1	0	1	1	0.007692	0.0366667
2014	10	0.0095868	0.0248611	0.105419	0.0193359	0.011845	0.0527625	2.48491	4.15888	2.19722	16.2359	8.00637	4.00733	6.6107	7.6834	11.5781	1	0	0	0	1	1	0	0	0.001282	0.0183333
2015	10	0.0089256	0.0408786	0.13462	0.0226986	0.0162066	0.0582306	2.63906	4.17439	1.79176	16.2359	8.00637	4.09434	6.75227	7.6912	11.6413	1	0	0	0	1	1	0	0	0.001429	0.0191176
2016	10	0.0099174	0.0354254	0.118764	0.0332072	0.0135781	0.0621262	2.3979	4.18965	2.07944	16.4315	8.07683	4.17439	6.78897	7.69439	11.7231	1	0	0	0	1	1	0	0	0.001613	0.0135135
2017	10	0.0077686	0.0520449	0.158141	0.0264817	0.0245954	0.0841707	2.56495	4.20469	1.38629	16.595	8.21609	4.2485	6.8533	7.69394	11.8217	1	0	0	0	1	1	0	0	0.001818	0.0148148
2018	10	0.0069421	0.0284078	0.109527	0.02438	0.0226687	0.0790539	2.77259	4.21951	2.19722	16.6757	8.29405	4.31749	6.93342	7.69303	11.9248	1	0	0	0	1	1	0	1	0.002222	0.0166667
2019	10	0.0095868	0.0429473	0.142861	0.0332072	0.0181776	0.0702447	2.70805	4.23411	2.07944	16.6965	8.40782	4.38203	7.02909	7.69211	11.994	1	0	0	0	1	1	0	1	0.002857	0.0133843
2020	10	0.0109091	0.0323564	0.119478	0.0491803	0.0222657	0.0833976	2.77259	4.2485	1.94591	16.4579	8.47637	4.46591	7.03174	7.69166	12.0086	1	0	0	0	1	1	0	1	0.004	0.0134529
2021	10	0.0079339	0.0275778	0.108198	0.0441362	0.0207686	0.0875397	2.94444	4.26268	2.89037	16.8368	8.50431	4.61512	7.04578	7.69166	12.1417	1	0	0	0	1	1	0	1	0.005556	0.0146461
2022	10	0.007438	0.0347415	0.117779	0.0542245	0.021706	0.0884774	2.94444	4.27667	2.94444	16.7793	8.55641	4.74493	7.06647	7.68951	12.1547	1	0	0	0	1	1	0	1	0.00625	0.015
2023	10	0.0066116	0.0375766	0.144553	0.0538041	0.0234786	0.101193	2.94444	4.29046	2.94444	16.8537	8.55641	4.8828	7.09589	7.69019	12.1565	1	0	0	0	1	1	0	1	0.007692	0.015
2014	12	0.0219835	0.0524652	0.146352	0.0891131	0.0194345	0.0759592	3.61092	4.11087	2.94444	16.2359	8.00637	4.00733	6.6107	7.6834	11.5781	1	0	0	0	1	0	1	0	0.001282	0.06
2015	12	0.0312397	0.0631282	0.151114	0.0798655	0.0131107	0.0518992	3.68888	4.12713	2.83321	16.2359	8.00637	4.09434	6.75227	7.6912	11.6413	1	0	0	0	1	0	1	0	0.001429	0.0573529
2016	12	0.0233058	0.0521968	0.143151	0.111812	0.0205194	0.0745528	3.66356	4.14313	3.46574	16.4315	8.07683	4.17439	6.78897	7.69439	11.7231	1	0	0	0	1	0	1	0	0.001613	0.0513514
2017	12	0.0264463	0.0553834	0.142252	0.1219	0.0231604	0.0879209	3.61092	4.15888	3.13549	16.595	8.21609	4.2485	6.8533	7.69394	11.8217	1	0	0	0	1	0	1	0	0.001818	0.0444444
2018	12	0.0216529	0.055488	0.149956	0.175704	0.038248	0.107874	3.63759	4.17439	3.09104	16.6757	8.29405	4.31749	6.93342	7.69303	11.9248	1	0	0	0	1	0	1	1	0.002222	0.0411111
2019	12	0.0191736	0.0458717	0.138464	0.230769	0.0551575	0.133473	3.58352	4.18965	3.3322	16.6965	8.40782	4.38203	7.02909	7.69211	11.994	1	0	0	0	1	0	1	1	0.002857	0.0334608
2020	12	0.0186777	0.0462259	0.142153	0.234132	0.0554934	0.136631	3.61092	4.20469	3.43399	16.4579	8.47637	4.46591	7.03174	7.69166	12.0086	1	0	0	0	1	0	1	1	0.004	0.032287
2021	12	0.0228099	0.0595497	0.163378	0.180748	0.0387383	0.111006	3.71357	4.21951	3.49651	16.8368	8.50431	4.61512	7.04578	7.69166	12.1417	1	0	0	0	1	0	1	1	0.005556	0.0325468
2022	12	0.0247934	0.065076	0.162987	0.221101	0.0459795	0.127333	3.71357	4.23411	3.68888	16.7793	8.55641	4.74493	7.06647	7.68951	12.1547	1	0	0	0	1	0	1	1	0.00625	0.0333333
2023	12	0.0196694	0.0482202	0.147987	0.176965	0.0487479	0.133299	3.71357	4.2485	3.68888	16.8537	8.55641	4.8828	7.09589	7.69019	12.1565	1	0	0	0	1	0	1	1	0.007692	0.0333333
2014	13	0.0039669	0.0422046	0.151457	0.0306852	0.0202631	0.0824434	2.48491	4.11087	1.38629	16.2359	8.00637	4.00733	6.6107	7.6834	11.5781	1	0	0	0	1	0	1	0	0.001282	0.0183333
2015	13	0.006281	0.0415095	0.152629	0.0605296	0.020251	0.0940984	2.56495	4.12713	1.09861	16.2359	8.00637	4.09434	6.75227	7.6912	11.6413	1	0	0	0	1	0	1	0	0.001429	0.0176471
2016	13	0.0046281	0.0359195	0.143126	0.0512821	0.0282467	0.103037	2.56495	4.14313	1.38629	16.4315	8.07683	4.17439	6.78897	7.69439	11.7231	1	0	0	0	1	0	1	0	0.001613	0.0162162
2017	13	0.007438	0.060769	0.185785	0.0689365	0.0279335	0.100644	2.56495	4.15888	1.38629	16.595	8.21609	4.2485	6.8533	7.69394	11.8217	1	0	0	0	1	0	1	0	0.001818	0.0148148
2018	13	0.005124	0.040689	0.142694	0.0739807	0.0277904	0.100736	2.48491	4.17439	2.07944	16.6757	8.29405	4.31749	6.93342	7.69303	11.9248	1	0	0	0	1	0	1	1	0.002222	0.0122222
2019	13	0.0064463	0.031115	0.132774	0.0748214	0.0292416	0.106246	2.56495	4.18965	0.693147	16.6965	8.40782	4.38203	7.02909	7.69211	11.994	1	0	0	0	1	0	1	1	0.002857	0.0114723
2020	13	0.0069421	0.0433406	0.152295	0.0916351	0.0252953	0.0959085	2.63906	4.20469	1.09861	16.4579	8.47637	4.46591	7.03174	7.69166	12.0086	1	0	0	0	1	0	1	1	0.004	0.0116592
2021	13	0.005124	0.0472552	0.163988	0.0937369	0.0320105	0.105294	2.70805	4.21951	1.09861	16.8368	8.50431	4.61512	7.04578	7.69166	12.1417	1	0	0	0	1	0	1	1	0.005556	0.0113914
2022	13	0.0064463	0.0405411	0.147273	0.117276	0.0458784	0.126127	2.70805	4.23411	1.79176	16.7793	8.55641	4.74493	7.06647	7.68951	12.1547	1	0	0	0	1	0	1	1	0.00625	0.0116667
2023	13	0.006281	0.0372932	0.150447	0.134931	0.100493	0.152057	2.70805	4.2485	1.79176	16.8537	8.55641	4.8828	7.09589	7.69019	12.1565	1	0	0	0	1	0	1	1	0.007692	0.0116667
2014	14	0.0300826	0.0471277	0.116021	0.0067255	0.0142774	0.0820852	1.79176	4.11087	2.3979	16.2359	8.00637	4.00733	6.6107	7.6834	11.5781	1	0	0	1	0	0	0	0	0.001282	0.0083333
2015	14	0.0277686	0.0720929	0.152547	0.0142917	0.0174485	0.0700579	1.60944	4.12713	1.79176	16.2359	8.00637	4.09434	6.75227	7.6912	11.6413	1	0	0	1	0	0	0	0	0.001429	0.0058824
2016	14	0.0272727	0.0575093	0.136126	0.0100883	0.025598	0.0959748	1.60944	4.14313	1.94591	16.4315	8.07683	4.17439	6.78897	7.69439	11.7231	1	0	0	1	0	0	0	0	0.001613	0.0054054
2017	14	0.0196694	0.0596776	0.150501	0.0180748	0.0260567	0.0897279	1.38629	4.15888	1.94591	16.595	8.21609	4.2485	6.8533	7.69394	11.8217	1	0	0	1	0	0	0	0	0.001818	0.0037037
2018	14	0.0180165	0.0579205	0.150209	0.0205969	0.040259	0.11319	1.38629	4.17439	2.3979	16.6757	8.29405	4.31749	6.93342	7.69303	11.9248	1	0	0	1	0	0	0	1	0.002222	0.0033333
2019	14	0.0168595	0.05758	0.16648	0.0248003	0.0433193	0.119878	1.09861	4.18965	1.94591	16.6965	8.40782	4.38203	7.02909	7.69211	11.994	1	0	0	1	0	0	0	1	0.002857	0.001912
2020	14	0.0185124	0.0548692	0.148116	0.0235393	0.0558547	0.145021	1.38629	4.20469	1.38629	16.4579	8.47637	4.46591	7.03174	7.69166	12.0086	1	0	0	1	0	0	0	1	0.004	0.0026906
2021	14	0.0203306	0.0659336	0.162421	0.0357293	0.081787	0.1803	1.60944	4.21951	1.38629	16.8368	8.50431	4.61512	7.04578	7.69166	12.1417	1	0	0	1	0	0	0	1	0.005556	0.0032547
2022	14	0.0226446	0.0656314	0.163593	0.037831	0.191187	0.216284	1.60944	4.23411	1.09861	16.7793	8.55641	4.74493	7.06647	7.68951	12.1547	1	0	0	1	0	0	0	1	0.00625	0.0033333
2023	14	0.0219835	0.0545906	0.156144	0.0411938	0.140204	0.158837	1.60944	4.2485	1.09861	16.8537	8.55641	4.8828	7.09589	7.69019	12.1565	1	0	0	1	0	0	0	1	0.007692	0.0033333
2014	16	0.0633058	0.100656	0.161957	0.0029424	0.0008243	0.0055739	3.3322	2.94444	2.19722	16.4396	8.00637	3.61092	6.6107	7.6834	11.5781	1	0	0	1	0	0	0	0	0.003333	0.0554415
2015	16	0.0669421	0.105573	0.167579	0.0008407	0.0021273	0.012346	3.3322	2.99573	2.07944	16.5804	8.00637	3.61092	6.75227	7.6912	11.6413	1	0	0	1	0	0	0	0	0.003448	0.0563674
2016	16	0.0543802	0.0967631	0.165091	0.0025221	0.0015843	0.011675	3.3322	3.04452	1.94591	16.7213	8.00637	3.73767	6.78897	7.69439	11.7231	1	0	0	1	0	0	0	0	0.003571	0.0563674
2017	16	0.058843	0.099655	0.165841	0.0008407	0	0	3.29584	3.09104	1.79176	16.8844	8.18869	3.82864	6.8533	7.69394	11.8217	1	0	0	1	0	0	0	0	0.003704	0.0494297
2018	16	0.053719	0.0706426	0.131976	0.0025221	0.000571	0.0034736	3.29584	3.13549	1.79176	17.0246	8.21609	3.91202	6.93342	7.69303	11.9248	1	0	0	1	0	0	0	1	0.003846	0.0412044
2019	16	0.0512397	0.0873639	0.161997	0.001261	0	0	3.29584	3.17805	1.79176	17.0467	8.24276	4.02535	7.02909	7.69211	11.994	1	0	0	1	0	0	0	1	0.004167	0.0398773
2020	16	0.0492562	0.0618583	0.131682	0.0025221	0.0040531	0.02434	3.3673	3.21888	2.07944	17.0916	8.31874	3.93183	7.03174	7.69166	12.0086	1	0	0	1	0	0	0	1	0.004348	0.0379404
2021	16	0.0439669	0.0687012	0.140497	0.0004203	0.001388	0.0085039	3.46574	3.2581	2.19722	17.1898	8.45532	4.20469	7.04578	7.69166	12.1417	1	0	0	1	0	0	0	1	0.004545	0.0404172
2022	16	0.0490909	0.0811144	0.151711	0.0004203	0.0216677	0.104968	3.46574	3.29584	2.07944	17.1052	8.47637	4.20469	7.06647	7.68951	12.1547	1	0	0	1	0	0	0	1	0.004762	0.0413333
2023	16	0.0378512	0.0539906	0.129523	0.0016814	0.0092278	0.0488841	3.46574	3.3322	2.07944	17.3468	8.49699	4.2485	7.09589	7.69019	12.1565	1	0	0	1	0	0	0	1	0.005556	0.0449927
2014	17	0.0109091	0.0660308	0.179686	0.0474989	0.0268342	0.097126	3.89182	4.7185	2.77259	16.4396	8.00637	3.61092	6.6107	7.6834	11.5781	1	0	0	0	1	1	0	0	0.003333	0.0985626
2015	17	0.008595	0.0394683	0.134691	0.06095	0.0340213	0.108918	3.93183	4.72739	3.4012	16.5804	8.00637	3.61092	6.75227	7.6912	11.6413	1	0	0	0	1	1	0	0	0.003448	0.104384
2016	17	0.0079339	0.0550831	0.164055	0.0517024	0.0420413	0.11771	3.93183	4.7362	3.04452	16.7213	8.00637	3.73767	6.78897	7.69439	11.7231	1	0	0	0	1	1	0	0	0.003571	0.104384
2017	17	0.0087603	0.0524543	0.156711	0.0567465	0.038625	0.117521	3.89182	4.74493	3.04452	16.8844	8.18869	3.82864	6.8533	7.69394	11.8217	1	0	0	0	1	1	0	0	0.003704	0.0912547
2018	17	0.0105785	0.0496586	0.154599	0.0546448	0.0514881	0.132093	3.8712	4.75359	2.83321	17.0246	8.21609	3.91202	6.93342	7.69303	11.9248	1	0	0	0	1	1	0	1	0.003846	0.0744849
2019	17	0.0079339	0.0566411	0.173771	0.0714586	0.0550348	0.139601	3.91202	4.76217	3.4012	17.0467	8.24276	4.02535	7.02909	7.69211	11.994	1	0	0	0	1	1	0	1	0.004167	0.0751534
2020	17	0.0072727	0.0421415	0.150199	0.0718789	0.0352615	0.111323	3.95124	4.77068	2.3979	17.0916	8.31874	3.93183	7.03174	7.69166	12.0086	1	0	0	0	1	1	0	1	0.004348	0.0691057
2021	17	0.0077686	0.0445216	0.149621	0.08533	0.0471481	0.124202	3.95124	4.77912	2.77259	17.1898	8.45532	4.20469	7.04578	7.69166	12.1417	1	0	0	0	1	1	0	1	0.004545	0.0664928
2022	17	0.0163636	0.0524538	0.159161	0.0937369	0.120081	0.163465	4.00733	4.77912	2.19722	17.1052	8.47637	4.20469	7.06647	7.68951	12.1547	1	0	0	0	1	1	0	1	0.004762	0.072
2023	17	0.0097521	0.0466207	0.159289	0.124842	0.288507	0.237229	4.14313	4.77912	2.19722	17.3468	8.49699	4.2485	7.09589	7.69019	12.1565	1	0	0	0	1	1	0	1	0.005556	0.0899855
2014	20	0.0104132	0.0648916	0.175378	0.0252207	0.0138796	0.0702412	2.83321	4.11087	2.19722	16.4396	8.00637	3.61092	6.6107	7.6834	11.5781	1	0	0	1	0	0	0	0	0.003333	0.0328542
2015	20	0.0061157	0.0524384	0.159648	0.0294241	0.0125433	0.0603002	2.77259	4.12713	2.19722	16.5804	8.00637	3.61092	6.75227	7.6912	11.6413	1	0	0	1	0	0	0	0	0.003448	0.0313152
2016	20	0.0049587	0.0445965	0.156293	0.025641	0.0131926	0.0599497	2.77259	4.14313	1.79176	16.7213	8.00637	3.73767	6.78897	7.69439	11.7231	1	0	0	1	0	0	0	0	0.003571	0.0313152
2017	20	0.0084298	0.0501161	0.158879	0.0189155	0.0231421	0.0870433	2.89037	4.15888	1.09861	16.8844	8.18869	3.82864	6.8533	7.69394	11.8217	1	0	0	1	0	0	0	0	0.003704	0.0323194
2018	20	0.0079339	0.0425784	0.143995	0.025641	0.025786	0.104165	2.99573	4.17439	1.60944	17.0246	8.21609	3.91202	6.93342	7.69303	11.9248	1	0	0	1	0	0	0	1	0.003846	0.0301109
2019	20	0.0072727	0.0391202	0.141715	0.0323665	0.0143164	0.0620042	3.04452	4.18965	1.79176	17.0467	8.24276	4.02535	7.02909	7.69211	11.994	1	0	0	1	0	0	0	1	0.004167	0.0306748
2020	20	0.0072727	0.0424285	0.143009	0.0239596	0.0207069	0.0813661	3.17805	4.20469	1.38629	17.0916	8.31874	3.93183	7.03174	7.69166	12.0086	1	0	0	1	0	0	0	1	0.004348	0.0311653
2021	20	0.0102479	0.0487608	0.146535	0.0340479	0.0345579	0.100913	3.29584	4.21951	0.693147	17.1898	8.45532	4.20469	7.04578	7.69166	12.1417	1	0	0	1	0	0	0	1	0.004545	0.0338983
2022	20	0.0056198	0.0302224	0.121281	0.0386717	0.0221197	0.085263	3.2581	4.23411	0.693147	17.1052	8.47637	4.20469	7.06647	7.68951	12.1547	1	0	0	1	0	0	0	1	0.004762	0.0333333
2023	20	0.0076033	0.033727	0.125812	0.0411938	0.0255079	0.102741	3.17805	4.2485	0.693147	17.3468	8.49699	4.2485	7.09589	7.69019	12.1565	1	0	0	1	0	0	0	1	0.005556	0.0333817
2014	22	0.0176859	0.0768857	0.187352	0.0029424	0.0087051	0.0512812	3.63759	4.49981	2.89037	16.4396	8.00637	3.61092	6.6107	7.6834	11.5781	1	0	0	0	1	1	0	0	0.003333	0.0759754
2015	22	0.0181818	0.091696	0.211109	0.0033628	0.0150748	0.0851346	3.29584	4.51086	3.09104	16.5804	8.00637	3.61092	6.75227	7.6912	11.6413	1	0	0	0	1	1	0	0	0.003448	0.0542798
2016	22	0.0193388	0.0797898	0.185902	0.0046238	0.0161131	0.0895004	3.29584	4.52179	3.3322	16.7213	8.00637	3.73767	6.78897	7.69439	11.7231	1	0	0	0	1	1	0	0	0.003571	0.0542798
2017	22	0.0191736	0.0867387	0.192733	0.0054645	0.018001	0.100208	3.4012	4.5326	2.70805	16.8844	8.18869	3.82864	6.8533	7.69394	11.8217	1	0	0	0	1	1	0	0	0.003704	0.0551331
2018	22	0.0209917	0.0704629	0.173857	0.0092476	0.0182681	0.0996294	3.49651	4.54329	3.09104	17.0246	8.21609	3.91202	6.93342	7.69303	11.9248	1	0	0	0	1	1	0	1	0.003846	0.0507132
2019	22	0.0204959	0.071494	0.175718	0.0075662	0.0163864	0.0896796	3.46574	4.55388	2.70805	17.0467	8.24276	4.02535	7.02909	7.69211	11.994	1	0	0	0	1	1	0	1	0.004167	0.047546
2020	22	0.0186777	0.0740483	0.182643	0.0096679	0.0423732	0.137358	3.58352	4.56435	2.70805	17.0916	8.31874	3.93183	7.03174	7.69166	12.0086	1	0	0	0	1	1	0	1	0.004348	0.0474255
2021	22	0.0176859	0.0576225	0.162271	0.0105086	0.0153267	0.0842923	3.66356	4.57471	3.2581	17.1898	8.45532	4.20469	7.04578	7.69166	12.1417	1	0	0	0	1	1	0	1	0.004545	0.0495437
2022	22	0.02	0.0477546	0.143583	0.0100883	0.0179002	0.0952715	3.3322	4.58497	2.19722	17.1052	8.47637	4.20469	7.06647	7.68951	12.1547	1	0	0	0	1	1	0	1	0.004762	0.036
2023	22	0.02	0.0489318	0.155109	0.0096679	0.0175021	0.0963288	3.3673	4.59512	2.19722	17.3468	8.49699	4.2485	7.09589	7.69019	12.1565	1	0	0	0	1	1	0	1	0.005556	0.0406386
2014	25	0.0120661	0.0322434	0.107112	0.0407734	0.0281404	0.0964072	3.3322	4.70048	2.99573	16.4396	8.00637	3.61092	6.6107	7.6834	11.5781	1	0	0	0	1	1	0	0	0.003333	0.0554415
2015	25	0.0120661	0.03692	0.109746	0.0361496	0.0267597	0.0934853	3.3673	4.70953	3.09104	16.5804	8.00637	3.61092	6.75227	7.6912	11.6413	1	0	0	0	1	1	0	0	0.003448	0.0584551
2016	25	0.012562	0.0385571	0.116479	0.0369903	0.0172949	0.0796188	3.3673	4.7185	3.29584	16.7213	8.00637	3.73767	6.78897	7.69439	11.7231	1	0	0	0	1	1	0	0	0.003571	0.0584551
2017	25	0.0128926	0.0407206	0.116264	0.0441362	0.0250936	0.0855737	3.2581	4.72739	3.29584	16.8844	8.18869	3.82864	6.8533	7.69394	11.8217	1	0	0	0	1	1	0	0	0.003704	0.0475285
2018	25	0.0127273	0.037259	0.110057	0.0411938	0.0250673	0.0877386	3.46574	4.7362	2.89037	17.0246	8.21609	3.91202	6.93342	7.69303	11.9248	1	0	0	0	1	1	0	1	0.003846	0.0491284
2019	25	0.0119008	0.0410701	0.122844	0.0470786	0.0249737	0.0869651	3.46574	4.74493	3.58352	17.0467	8.24276	4.02535	7.02909	7.69211	11.994	1	0	0	0	1	1	0	1	0.004167	0.047546
2020	25	0.0140496	0.0390355	0.125614	0.0575872	0.0229686	0.0770449	3.68888	4.75359	3.04452	17.0916	8.31874	3.93183	7.03174	7.69166	12.0086	1	0	0	0	1	1	0	1	0.004348	0.0528455
2021	25	0.0163636	0.0304923	0.0874656	0.050021	0.0400216	0.107786	3.66356	4.76217	3.04452	17.1898	8.45532	4.20469	7.04578	7.69166	12.1417	1	0	0	0	1	1	0	1	0.004545	0.0495437
2022	25	0.0213223	0.0393212	0.116441	0.0773434	0.0233679	0.0834003	3.71357	4.77068	3.3673	17.1052	8.47637	4.20469	7.06647	7.68951	12.1547	1	0	0	0	1	1	0	1	0.004762	0.0533333
2023	25	0.018843	0.0382242	0.121268	0.0773434	0.244812	0.191651	3.68888	4.77912	3.3673	17.3468	8.49699	4.2485	7.09589	7.69019	12.1565	1	0	0	0	1	1	0	1	0.005556	0.0566038
2014	27	0.0109091	0.0494207	0.126868	0.0008407	0.0139269	0.0745794	1.38629	3.43399	0	16.4396	8.00637	3.61092	6.6107	7.6834	11.5781	1	0	0	1	0	0	0	0	0.003333	0.0061602
2015	27	0.0157025	0.0462608	0.119082	0.0025221	0.0078493	0.046347	1.38629	3.46574	1.09861	16.5804	8.00637	3.61092	6.75227	7.6912	11.6413	1	0	0	1	0	0	0	0	0.003448	0.006263
2016	27	0.0191736	0.0980858	0.197808	0.0021017	0.0115715	0.0597869	1.38629	3.49651	0	16.7213	8.00637	3.73767	6.78897	7.69439	11.7231	1	0	0	1	0	0	0	0	0.003571	0.006263
2017	27	0.0224793	0.116688	0.211006	0.0042034	0.0107131	0.0514137	1.60944	3.52636	1.79176	16.8844	8.18869	3.82864	6.8533	7.69394	11.8217	1	0	0	1	0	0	0	0	0.003704	0.0076046
2018	27	0.0267769	0.113749	0.199695	0.0025221	0.0082618	0.0406855	1.94591	3.55535	0.693147	17.0246	8.21609	3.91202	6.93342	7.69303	11.9248	1	0	0	1	0	0	0	1	0.003846	0.0095087
2019	27	0.0335537	0.133547	0.221077	0.0042034	0.0151009	0.0811931	2.19722	3.58352	0.693147	17.0467	8.24276	4.02535	7.02909	7.69211	11.994	1	0	0	1	0	0	0	1	0.004167	0.0122699
2020	27	0.0368595	0.137164	0.222205	0.0075662	0.0138784	0.0697435	2.56495	3.61092	1.79176	17.0916	8.31874	3.93183	7.03174	7.69166	12.0086	1	0	0	1	0	0	0	1	0.004348	0.0162602
2021	27	0.0368595	0.111101	0.188447	0.0075662	0.0156208	0.0751545	2.56495	3.63759	1.60944	17.1898	8.45532	4.20469	7.04578	7.69166	12.1417	1	0	0	1	0	0	0	1	0.004545	0.0156454
2022	27	0.0401653	0.10902	0.184262	0.0117697	0.0158015	0.0802317	2.56495	3.66356	0.693147	17.1052	8.47637	4.20469	7.06647	7.68951	12.1547	1	0	0	1	0	0	0	1	0.004762	0.016
2023	27	0.0378512	0.0954292	0.168442	0.0096679	0.0197228	0.0913799	2.56495	3.68888	0.693147	17.3468	8.49699	4.2485	7.09589	7.69019	12.1565	1	0	0	1	0	0	0	1	0.005556	0.0174165
2014	28	0.0593388	0.129358	0.20582	0.0252207	0.0138796	0.0702412	2.83321	3.4012	2.70805	16.4396	8.00637	3.61092	6.6107	7.6834	11.5781	1	0	0	1	0	0	0	0	0.003333	0.0328542
2015	28	0.0593388	0.134936	0.211872	0.0294241	0.0125433	0.0603002	2.77259	3.43399	2.56495	16.5804	8.00637	3.61092	6.75227	7.6912	11.6413	1	0	0	1	0	0	0	0	0.003448	0.0313152
2016	28	0.066281	0.151341	0.225839	0.025641	0.0131926	0.0599497	2.77259	3.46574	3.21888	16.7213	8.00637	3.73767	6.78897	7.69439	11.7231	1	0	0	1	0	0	0	0	0.003571	0.0313152
2017	28	0.0535537	0.112767	0.196344	0.0189155	0.0231421	0.0870433	2.89037	3.49651	2.70805	16.8844	8.18869	3.82864	6.8533	7.69394	11.8217	1	0	0	1	0	0	0	0	0.003704	0.0323194
2018	28	0.0535537	0.145496	0.229912	0.025641	0.025786	0.104165	2.99573	3.52636	2.89037	17.0246	8.21609	3.91202	6.93342	7.69303	11.9248	1	0	0	1	0	0	0	1	0.003846	0.0301109
2019	28	0.0583471	0.123841	0.208978	0.0323665	0.0143164	0.0620042	3.04452	3.55535	3.09104	17.0467	8.24276	4.02535	7.02909	7.69211	11.994	1	0	0	1	0	0	0	1	0.004167	0.0306748
2020	28	0.0629752	0.133209	0.213801	0.0239596	0.0207069	0.0813661	3.17805	3.58352	2.56495	17.0916	8.31874	3.93183	7.03174	7.69166	12.0086	1	0	0	1	0	0	0	1	0.004348	0.0311653
2021	28	0.0644628	0.132108	0.21283	0.0340479	0.0345579	0.100913	3.29584	3.61092	2.48491	17.1898	8.45532	4.20469	7.04578	7.69166	12.1417	1	0	0	1	0	0	0	1	0.004545	0.0338983
2022	28	0.0656198	0.130332	0.215154	0.0386717	0.0221197	0.085263	3.2581	3.63759	2.56495	17.1052	8.47637	4.20469	7.06647	7.68951	12.1547	1	0	0	1	0	0	0	1	0.004762	0.0333333
2023	28	0.0646281	0.104883	0.196305	0.0411938	0.0255079	0.102741	3.17805	3.66356	1.09861	17.3468	8.49699	4.2485	7.09589	7.69019	12.1565	1	0	0	1	0	0	0	1	0.005556	0.0333817
2014	32	0.0469421	0.0955379	0.175155	0.262295	0.0451239	0.116306	3.3322	4.17439	3.52636	16.4146	8.16052	3.3322	4.77068	6.55022	11.6077	1	0	0	0	1	0	1	0	0.002564	0.0820669
2015	32	0.0490909	0.085222	0.160411	0.236654	0.0456342	0.113377	3.3322	4.18965	3.49651	16.1181	8.48673	3.43399	4.70416	6.55065	11.6144	1	0	0	0	1	0	1	0	0.002703	0.0838509
2016	32	0.0492562	0.105873	0.181542	0.239596	0.0467273	0.116341	3.61092	4.20469	3.7612	16.6109	8.4312	3.49651	4.70357	6.55065	11.4873	1	0	0	0	1	0	1	0	0.002857	0.0944882
2017	32	0.0466116	0.086703	0.164644	0.298445	0.0577724	0.127731	3.61092	4.21951	3.63759	17.0083	8.4312	3.49651	4.7023	6.55079	11.5654	1	0	0	0	1	0	1	0	0.00303	0.0944882
2018	32	0.053719	0.0986656	0.172688	0.34132	0.0617957	0.133033	3.61092	4.23411	3.52636	16.9153	8.47741	3.63759	4.71626	6.55251	11.4398	1	0	0	0	1	0	1	1	0.003571	0.10084
2019	32	0.0532231	0.102805	0.179433	0.41488	0.0802708	0.15461	3.73767	4.2485	3.46574	16.8818	8.52079	3.71357	4.76161	6.60746	11.5129	1	0	0	0	1	0	1	1	0.003448	0.123867
2020	32	0.0613223	0.108273	0.181487	0.417823	0.0834444	0.158613	4.04305	4.26268	3.17805	17.0339	8.69951	3.78419	4.79007	6.61526	11.4583	1	0	0	0	1	0	1	1	0.003448	0.118896
2021	32	0.0638017	0.0997671	0.173635	0.480874	0.0927019	0.173299	4.38203	4.27667	3.73767	16.2822	8.82468	4.27667	4.83761	6.61981	11.5594	1	0	0	0	1	0	1	1	0.003333	0.153697
2022	32	0.0633058	0.0909638	0.165238	0.506515	0.0933278	0.168227	4.46591	4.29046	3.4012	16.944	8.92266	4.40672	4.84376	6.62274	11.6287	1	0	0	0	1	0	1	1	0.003704	0.13871
2023	32	0.0621488	0.0821149	0.158676	0.491383	0.138211	0.198751	4.46591	4.30407	3.4012	17.1839	8.92997	4.66344	4.91265	6.62659	11.6661	1	0	0	0	1	0	1	1	0.004167	0.13871
2014	33	0.0173554	0.0545849	0.139431	0.01219	0.012099	0.0666063	1.79176	4.17439	2.89037	16.4146	8.16052	3.3322	4.77068	6.55022	11.6077	1	0	0	0	1	0	1	0	0.002564	0.0151976
2015	33	0.0204959	0.043506	0.125094	0.0197562	0.0191615	0.0985904	1.79176	4.18965	2.70805	16.1181	8.48673	3.43399	4.70416	6.55065	11.6144	1	0	0	0	1	0	1	0	0.002703	0.015528
2016	33	0.0166942	0.0469284	0.130356	0.0142917	0.018786	0.0993044	2.30259	4.20469	2.89037	16.6109	8.4312	3.49651	4.70357	6.55065	11.4873	1	0	0	0	1	0	1	0	0.002857	0.023622
2017	33	0.0170248	0.0543481	0.143635	0.0239596	0.0159189	0.0794964	2.30259	4.21951	2.89037	17.0083	8.4312	3.55535	4.7023	6.55079	11.5654	1	0	0	0	1	0	1	0	0.00303	0.023622
2018	33	0.0165289	0.0501478	0.136893	0.0264817	0.018001	0.0920385	1.79176	4.23411	2.48491	16.9153	8.47741	3.63759	4.71626	6.55251	11.4398	1	0	0	0	1	0	1	1	0.003571	0.0140056
2019	33	0.0206612	0.0537711	0.141833	0.0403531	0.0235408	0.10256	1.79176	4.2485	2.77259	16.8818	8.52079	3.71357	4.76161	6.60746	11.5129	1	0	0	0	1	0	1	1	0.003448	0.0151057
2020	33	0.0185124	0.0478046	0.138289	0.0420345	0.022315	0.0985033	2.30259	4.26268	2.99573	17.0339	8.69951	3.78419	4.79007	6.61526	11.4583	1	0	0	0	1	0	1	1	0.003448	0.0191083
2021	33	0.0201653	0.0556387	0.144821	0.0668348	0.0270985	0.106729	1.94591	4.27667	0.693147	16.2822	8.82468	4.27667	4.83761	6.61981	11.5594	1	0	0	0	1	0	1	1	0.003333	0.0116732
2022	33	0.021157	0.0421026	0.119955	0.0979403	0.0314807	0.113283	2.83321	4.29046	1.60944	16.944	8.92266	4.40672	4.84376	6.62274	11.6287	1	0	0	0	1	0	1	1	0.003704	0.0258065
2023	33	0.0190083	0.0296832	0.101954	0.0882724	0.0357411	0.121567	2.83321	4.30407	1.60944	17.1839	8.92997	4.66344	4.91265	6.62659	11.6661	1	0	0	0	1	0	1	1	0.004167	0.0258065
2014	34	0.0305785	0.124815	0.22551	0.0029424	0.0179951	0.0952189	2.63906	4.17439	2.83321	16.4146	8.16052	3.3322	4.77068	6.55022	11.6077	1	0	0	1	0	0	0	0	0.002564	0.0395137
2015	34	0.0319008	0.117787	0.216103	0.0050441	0.0166489	0.100162	2.70805	4.18965	2.3979	16.1181	8.48673	3.43399	4.70416	6.55065	11.6144	1	0	0	1	0	0	0	0	0.002703	0.0434783
2016	34	0.0264463	0.105114	0.209451	0.013451	0.0194248	0.0945078	2.48491	4.20469	3.17805	16.6109	8.4312	3.49651	4.70357	6.55065	11.4873	1	0	0	1	0	0	0	0	0.002857	0.0288714
2017	34	0.0280992	0.130881	0.240388	0.0046238	0.0127646	0.0627924	2.48491	4.21951	2.94444	17.0083	8.4312	3.55535	4.7023	6.55079	11.5654	1	0	0	1	0	0	0	0	0.00303	0.0288714
2018	34	0.0279339	0.105151	0.203576	0.0046238	0.0116355	0.0602412	2.70805	4.23411	2.77259	16.9153	8.47741	3.63759	4.71626	6.55251	11.4398	1	0	0	1	0	0	0	1	0.003571	0.0392157
2019	34	0.0267769	0.0864697	0.189975	0.0088272	0.0378924	0.0978377	2.77259	4.2485	2.89037	16.8818	8.52079	3.71357	4.76161	6.60746	11.5129	1	0	0	1	0	0	0	1	0.003448	0.0453172
2020	34	0.0259504	0.100042	0.203394	0.0092476	0.010341	0.0499155	2.63906	4.26268	2.30259	17.0339	8.69951	3.78419	4.79007	6.61526	11.4583	1	0	0	1	0	0	0	1	0.003448	0.0276008
2021	34	0.0219835	0.0890773	0.187816	0.0130307	0.0552771	0.116428	2.77259	4.27667	2.3979	16.2822	8.82468	4.27667	4.83761	6.61981	11.5594	1	0	0	1	0	0	0	1	0.003333	0.0291829
2022	34	0.0163636	0.0539608	0.146236	0.0159731	0.285703	0.224423	2.77259	4.29046	1.94591	16.944	8.92266	4.40672	4.84376	6.62274	11.6287	1	0	0	1	0	0	0	1	0.003704	0.0241935
2023	34	0.025124	0.073231	0.178026	0.0147121	0.0248573	0.105707	2.77259	4.30407	1.94591	17.1839	8.92997	4.66344	4.91265	6.62659	11.6661	1	0	0	1	0	0	0	1	0.004167	0.0241935
2014	35	0.0299174	0.0687079	0.15737	0.0260614	0.0091706	0.0491717	3.46574	4.17439	2.94444	16.4146	8.16052	3.3322	4.77068	6.55022	11.6077	1	0	0	1	0	0	0	0	0.002564	0.0942249
2015	35	0.0294215	0.0884755	0.18088	0.0113493	0.009297	0.0484693	3.46574	4.18965	2.56495	16.1181	8.48673	3.43399	4.70416	6.55065	11.6144	1	0	0	1	0	0	0	0	0.002703	0.0962733
2016	35	0.0272727	0.086173	0.184145	0.0142917	0.011391	0.0672943	3.3322	4.20469	2.94444	16.6109	8.4312	3.49651	4.70357	6.55065	11.4873	1	0	0	1	0	0	0	0	0.002857	0.0708661
2017	35	0.0276033	0.0966793	0.192769	0.0096679	0.0084838	0.0474833	3.3322	4.21951	3.09104	17.0083	8.4312	3.55535	4.7023	6.55079	11.5654	1	0	0	1	0	0	0	0	0.00303	0.0708661
2018	35	0.0266116	0.0684162	0.163068	0.0138714	0.0144704	0.0512539	3.04452	4.23411	2.77259	16.9153	8.47741	3.63759	4.71626	6.55251	11.4398	1	0	0	1	0	0	0	1	0.003571	0.0560224
2019	35	0.0249587	0.0549103	0.146674	0.0126103	0.0241174	0.0849437	3.04452	4.2485	2.83321	16.8818	8.52079	3.71357	4.76161	6.60746	11.5129	1	0	0	1	0	0	0	1	0.003448	0.060423
2020	35	0.0247934	0.0698041	0.165816	0.0210172	0.0227326	0.0663139	2.99573	4.26268	2.94444	17.0339	8.69951	3.78419	4.79007	6.61526	11.4583	1	0	0	1	0	0	0	1	0.003448	0.0403397
2021	35	0.0201653	0.0580594	0.150773	0.023119	0.0345153	0.089156	2.99573	4.27667	2.89037	16.2822	8.82468	4.27667	4.83761	6.61981	11.5594	1	0	0	1	0	0	0	1	0.003333	0.036965
2022	35	0.0160331	0.0407648	0.135752	0.0193359	0.0463593	0.111126	3.09104	4.29046	2.83321	16.944	8.92266	4.40672	4.84376	6.62274	11.6287	1	0	0	1	0	0	0	1	0.003704	0.033871
2023	35	0.0193388	0.0543641	0.162546	0.0222783	0.0276643	0.105622	3.09104	4.30407	2.83321	17.1839	8.92997	4.66344	4.91265	6.62659	11.6661	1	0	0	1	0	0	0	1	0.004167	0.033871
2014	36	0.0375207	0.0826005	0.173646	0.10971	0.0401834	0.118741	2.77259	4.17439	3.85015	16.4146	8.16052	3.3322	4.77068	6.55022	11.6077	1	0	0	0	1	1	0	0	0.002564	0.0455927
2015	36	0.0393388	0.080145	0.165481	0.132829	0.0549591	0.134968	2.77259	4.18965	3.93183	16.1181	8.48673	3.43399	4.70416	6.55065	11.6144	1	0	0	0	1	1	0	0	0.002703	0.0465839
2016	36	0.0360331	0.0857317	0.173033	0.143338	0.0554212	0.134129	2.63906	4.20469	3.68888	16.6109	8.4312	3.49651	4.70357	6.55065	11.4873	1	0	0	0	1	1	0	0	0.002857	0.0341207
2017	36	0.0381818	0.0826005	0.171581	0.142917	0.051679	0.126272	2.63906	4.21951	3.66356	17.0083	8.4312	3.55535	4.7023	6.55079	11.5654	1	0	0	0	1	1	0	0	0.00303	0.0341207
2018	36	0.0335537	0.0630349	0.145761	0.172762	0.0529343	0.127023	2.63906	4.23411	3.89182	16.9153	8.47741	3.63759	4.71626	6.55251	11.4398	1	0	0	0	1	1	0	1	0.003571	0.0364146
2019	36	0.0492562	0.0957668	0.175229	0.202606	0.0608211	0.142453	2.30259	4.2485	3.78419	16.8818	8.52079	3.71357	4.76161	6.60746	11.5129	1	0	0	0	1	1	0	1	0.003448	0.0271903
2020	36	0.0494215	0.0914292	0.172723	0.177385	0.0624747	0.134801	3.2581	4.26268	3.3322	17.0339	8.69951	3.78419	4.79007	6.61526	11.4583	1	0	0	0	1	1	0	1	0.003448	0.0530786
2021	36	0.0545455	0.0811364	0.161355	0.213955	0.0758963	0.155385	3.61092	4.27667	3.52636	16.2822	8.82468	4.27667	4.83761	6.61981	11.5594	1	0	0	0	1	1	0	1	0.003333	0.0700389
2022	36	0.0490909	0.0694602	0.15295	0.240858	0.157785	0.178584	2.89037	4.29046	3.09104	16.944	8.92266	4.40672	4.84376	6.62274	11.6287	1	0	0	0	1	1	0	1	0.003704	0.0274194
2023	36	0.0523967	0.0801093	0.166803	0.239176	0.226118	0.231636	2.89037	4.30407	3.09104	17.1839	8.92997	4.66344	4.91265	6.62659	11.6661	1	0	0	0	1	1	0	1	0.004167	0.0274194
2014	38	0.0150413	0.0513983	0.147546	0.0411938	0.0253876	0.0951834	3.2581	3.3322	3.13549	16.4146	8.16052	3.3322	4.77068	6.55022	11.6077	1	0	0	0	1	0	1	0	0.002564	0.0759878
2015	38	0.0190083	0.0603824	0.164777	0.0626314	0.0295024	0.100339	3.2581	3.3673	2.99573	16.1181	8.48673	3.43399	4.70416	6.55065	11.6144	1	0	0	0	1	0	1	0	0.002703	0.0776398
2016	38	0.0170248	0.0545198	0.150152	0.0605296	0.0291245	0.0902109	2.83321	3.4012	3.13549	16.6109	8.4312	3.49651	4.70357	6.55065	11.4873	1	0	0	0	1	0	1	0	0.002857	0.0419948
2017	38	0.02	0.0503089	0.145934	0.07314	0.037892	0.110388	2.83321	3.43399	3.17805	17.0083	8.4312	3.55535	4.7023	6.55079	11.5654	1	0	0	0	1	0	1	0	0.00303	0.0419948
2018	38	0.0150413	0.05143	0.14807	0.105086	0.0359901	0.11171	2.70805	3.46574	3.2581	16.9153	8.47741	3.63759	4.71626	6.55251	11.4398	1	0	0	0	1	0	1	1	0.003571	0.0392157
2019	38	0.02	0.0532753	0.14365	0.129886	0.0393064	0.119141	2.70805	3.49651	2.94444	16.8818	8.52079	3.71357	4.76161	6.60746	11.5129	1	0	0	0	1	0	1	1	0.003448	0.0422961
2020	38	0.0238017	0.0562849	0.156407	0.142076	0.0559843	0.136415	2.77259	3.52636	2.63906	17.0339	8.69951	3.78419	4.79007	6.61526	11.4583	1	0	0	0	1	0	1	1	0.003448	0.0318471
2021	38	0.0233058	0.0522851	0.15218	0.142917	0.0623385	0.144217	2.77259	3.55535	2.83321	16.2822	8.82468	4.27667	4.83761	6.61981	11.5594	1	0	0	0	1	0	1	1	0.003333	0.0291829
2022	38	0.0266116	0.0563034	0.156567	0.150483	0.0567351	0.139573	3.49651	3.58352	2.99573	16.944	8.92266	4.40672	4.84376	6.62274	11.6287	1	0	0	0	1	0	1	1	0.003704	0.0516129
2023	38	0.0315702	0.0633564	0.16362	0.160151	0.0592297	0.143228	3.49651	3.61092	2.99573	17.1839	8.92997	4.66344	4.91265	6.62659	11.6661	1	0	0	0	1	0	1	1	0.004167	0.0516129
2014	40	0.0342149	0.0629487	0.148033	0.0525431	0.0139423	0.066714	2.56495	3.68888	3.3322	16.4146	8.16052	3.3322	4.77068	6.55022	11.6077	1	0	0	0	1	0	1	0	0.002564	0.0364742
2015	40	0.0434711	0.0849612	0.166788	0.0844893	0.0080007	0.0386934	2.56495	3.71357	3.3322	16.1181	8.48673	3.43399	4.70416	6.55065	11.6144	1	0	0	0	1	0	1	0	0.002703	0.0372671
2016	40	0.034876	0.0616903	0.149641	0.0647331	0.0206649	0.0938186	2.56495	3.73767	3.17805	16.6109	8.4312	3.49651	4.70357	6.55065	11.4873	1	0	0	0	1	0	1	0	0.002857	0.0314961
2017	40	0.033719	0.0684422	0.156225	0.0928962	0.0176479	0.0794001	2.56495	3.7612	3.46574	17.0083	8.4312	3.55535	4.7023	6.55079	11.5654	1	0	0	0	1	0	1	0	0.00303	0.0314961
2018	40	0.0309091	0.0684437	0.160593	0.0945776	0.0230026	0.0893891	2.70805	3.78419	3.3322	16.9153	8.47741	3.63759	4.71626	6.55251	11.4398	1	0	0	0	1	0	1	1	0.003571	0.0392157
2019	40	0.0304132	0.0805643	0.179636	0.104666	0.0230886	0.0959712	2.70805	3.80666	3.52636	16.8818	8.52079	3.71357	4.76161	6.60746	11.5129	1	0	0	0	1	0	1	1	0.003448	0.0422961
2020	40	0.0307438	0.0636983	0.15128	0.0580076	0.0202197	0.0941329	3.09104	3.82864	3.2581	17.0339	8.69951	3.78419	4.79007	6.61526	11.4583	1	0	0	0	1	0	1	1	0.003448	0.044586
2021	40	0.0307438	0.066672	0.159085	0.0798655	0.0314689	0.109599	2.83321	3.85015	2.83321	16.2822	8.82468	4.27667	4.83761	6.61981	11.5594	1	0	0	0	1	0	1	1	0.003333	0.0311284
2022	40	0.0307438	0.0701569	0.167372	0.0575872	0.0298056	0.111199	3.46574	3.8712	2.89037	16.944	8.92266	4.40672	4.84376	6.62274	11.6287	1	0	0	0	1	0	1	1	0.003704	0.05
2023	40	0.0267769	0.0492139	0.142439	0.0714586	0.0331869	0.116053	3.46574	3.89182	2.89037	17.1839	8.92997	4.66344	4.91265	6.62659	11.6661	1	0	0	0	1	0	1	1	0.004167	0.05
2014	41	0.0403306	0.0939234	0.172585	0.0046238	0.0001251	0.0009495	1.38629	3.52636	1.60944	16.4146	8.16052	3.3322	4.77068	6.55022	11.6077	1	0	0	1	0	0	0	0	0.002564	0.0091185
2015	41	0.0497521	0.08358	0.151291	0.0142917	0.0002069	0.001294	1.38629	3.55535	1.38629	16.1181	8.48673	3.43399	4.70416	6.55065	11.6144	1	0	0	1	0	0	0	0	0.002703	0.0093168
2016	41	0.0504132	0.0947551	0.167286	0.0193359	0.0003153	0.0020579	2.19722	3.58352	1.38629	16.6109	8.4312	3.49651	4.70357	6.55065	11.4873	1	0	0	1	0	0	0	0	0.002857	0.0209974
2017	41	0.0504132	0.102629	0.176882	0.0105086	0.0001192	0.0009036	2.19722	3.61092	1.79176	17.0083	8.4312	3.55535	4.7023	6.55079	11.5654	1	0	0	1	0	0	0	0	0.00303	0.0209974
2018	41	0.0522314	0.0922137	0.162063	0.0071459	0.0157106	0.0937511	1.94591	3.63759	1.94591	16.9153	8.47741	3.63759	4.71626	6.55251	11.4398	1	0	0	1	0	0	0	1	0.003571	0.0168067
2019	41	0.0441322	0.092719	0.168537	0.0025221	0.0177159	0.0935685	1.94591	3.66356	2.30259	16.8818	8.52079	3.71357	4.76161	6.60746	11.5129	1	0	0	1	0	0	0	1	0.003448	0.0181269
2020	41	0.0416529	0.0945534	0.179758	0.0004203	0.0004849	0.0030988	0	3.68888	2.07944	17.0339	8.69951	3.78419	4.79007	6.61526	11.4583	1	0	0	1	0	0	0	1	0.003448	0
2021	41	0.0421488	0.0880598	0.167098	0.0016814	0.0154636	0.0926069	1.79176	3.71357	2.30259	16.2822	8.82468	4.27667	4.83761	6.61981	11.5594	1	0	0	1	0	0	0	1	0.003333	0.0097276
2022	41	0.0365289	0.0770653	0.161715	0.0025221	0.0113947	0.0578171	2.3979	3.73767	2.07944	16.944	8.92266	4.40672	4.84376	6.62274	11.6287	1	0	0	1	0	0	0	1	0.003704	0.016129
2023	41	0.0376859	0.0750268	0.159018	0.001261	0.0315209	0.099755	2.3979	3.7612	2.07944	17.1839	8.92997	4.66344	4.91265	6.62659	11.6661	1	0	0	1	0	0	0	1	0.004167	0.016129
2014	42	0.0414876	0.09619	0.185645	0.0605296	0.016643	0.0785894	3.46574	4.06044	2.99573	16.4146	8.16052	3.3322	4.77068	6.55022	11.6077	1	0	0	0	1	0	1	0	0.002564	0.0942249
2015	42	0.0429752	0.0932773	0.181413	0.0651534	0.0212884	0.0905252	3.46574	4.07754	2.83321	16.1181	8.48673	3.43399	4.70416	6.55065	11.6144	1	0	0	0	1	0	1	0	0.002703	0.0962733
2016	42	0.0352066	0.0790941	0.169737	0.0811265	0.0224387	0.0965571	2.70805	4.09434	2.77259	16.6109	8.4312	3.49651	4.70357	6.55065	11.4873	1	0	0	0	1	0	1	0	0.002857	0.0367454
2017	42	0.034876	0.0863277	0.175473	0.105507	0.0290961	0.100401	2.70805	4.11087	3.4012	17.0083	8.4312	3.55535	4.7023	6.55079	11.5654	1	0	0	0	1	0	1	0	0.00303	0.0367454
2018	42	0.0320661	0.0812338	0.176019	0.09752	0.0270153	0.0984442	2.70805	4.12713	3.49651	16.9153	8.47741	3.63759	4.71626	6.55251	11.4398	1	0	0	0	1	0	1	1	0.003571	0.0392157
2019	42	0.0363636	0.083014	0.174627	0.105507	0.0238055	0.0770001	2.70805	4.14313	3.49651	16.8818	8.52079	3.71357	4.76161	6.60746	11.5129	1	0	0	0	1	0	1	1	0.003448	0.0422961
2020	42	0.0396694	0.0828968	0.173664	0.108029	0.0418158	0.114576	3.21888	4.15888	2.48491	17.0339	8.69951	3.78419	4.79007	6.61526	11.4583	1	0	0	0	1	0	1	1	0.003448	0.0509554
2021	42	0.0414876	0.0774762	0.162376	0.107188	0.0370636	0.107728	2.83321	4.17439	2.63906	16.2822	8.82468	4.27667	4.83761	6.61981	11.5594	1	0	0	0	1	0	1	1	0.003333	0.0311284
2022	42	0.0421488	0.0686849	0.150065	0.103825	0.0371723	0.109217	3.66356	4.18965	2.48491	16.944	8.92266	4.40672	4.84376	6.62274	11.6287	1	0	0	0	1	0	1	1	0.003704	0.0612903
2023	42	0.0447934	0.0639269	0.149304	0.11013	0.104979	0.151313	3.66356	4.20469	2.48491	17.1839	8.92997	4.66344	4.91265	6.62659	11.6661	1	0	0	0	1	0	1	1	0.004167	0.0612903
2014	44	0.0024793	0.0378522	0.142026	0.0210172	0.0148492	0.0727447	2.48491	2.70805	2.07944	16.4146	8.16052	3.3322	4.77068	6.55022	11.6077	1	0	0	0	1	0	1	0	0.002564	0.0334347
2015	44	0.0031405	0.033799	0.117076	0.0290038	0.0186086	0.0731966	2.48491	2.70805	2.30259	16.1181	8.48673	3.43399	4.70416	6.55065	11.6144	1	0	0	0	1	0	1	0	0.002703	0.0341615
2016	44	0.0026446	0.052295	0.163938	0.0290038	0.0165903	0.0771485	2.07944	2.77259	2.30259	16.6109	8.4312	3.49651	4.70357	6.55065	11.4873	1	0	0	0	1	0	1	0	0.002857	0.0183727
2017	44	0.0024793	0.0396416	0.148455	0.0361496	0.0169975	0.0672258	2.07944	2.83321	2.83321	17.0083	8.4312	3.55535	4.7023	6.55079	11.5654	1	0	0	0	1	0	1	0	0.00303	0.0183727
2018	44	0.0019835	0.056006	0.172487	0.0428752	0.01716	0.0740154	2.70805	2.89037	1.79176	16.9153	8.47741	3.63759	4.71626	6.55251	11.4398	1	0	0	0	1	0	1	1	0.003571	0.0392157
2019	44	0.0016529	0.0426	0.163237	0.0508617	0.0202464	0.0760341	2.70805	2.94444	2.07944	16.8818	8.52079	3.71357	4.76161	6.60746	11.5129	1	0	0	0	1	0	1	1	0.003448	0.0422961
2020	44	0.0019835	0.0313009	0.115651	0.0416141	0.0197162	0.0818839	2.63906	2.99573	1.79176	17.0339	8.69951	3.78419	4.79007	6.61526	11.4583	1	0	0	0	1	0	1	1	0.003448	0.0276008
2021	44	0.0013223	0.0235105	0.102122	0.0432955	0.0200541	0.086145	2.70805	3.04452	1.79176	16.2822	8.82468	4.27667	4.83761	6.61981	11.5594	1	0	0	0	1	0	1	1	0.003333	0.0272374
2022	44	0.0016529	0.0196893	0.121719	0.0382514	0.0236548	0.0968319	3.3322	3.09104	1.79176	16.944	8.92266	4.40672	4.84376	6.62274	11.6287	1	0	0	0	1	0	1	1	0.003704	0.0435484
2023	44	0.0014876	0.0221607	0.1064	0.037831	0.026533	0.106012	3.3322	3.13549	1.79176	17.1839	8.92997	4.66344	4.91265	6.62659	11.6661	1	0	0	0	1	0	1	1	0.004167	0.0435484
2014	45	0.0213223	0.0518511	0.141366	0.0336276	0.0132045	0.0568651	2.99573	4.17439	2.56495	16.4146	8.16052	3.3322	4.77068	6.55022	11.6077	1	0	0	0	1	1	0	0	0.002564	0.0577508
2015	45	0.0190083	0.0442987	0.122684	0.0311055	0.0238259	0.0750811	2.19722	4.18965	2.70805	16.1181	8.48673	3.43399	4.70416	6.55065	11.6144	1	0	0	0	1	1	0	0	0.002703	0.0248447
2016	45	0.0176859	0.0557482	0.141592	0.02438	0.0146057	0.0673307	3.13549	4.20469	2.83321	16.6109	8.4312	3.49651	4.70357	6.55065	11.4873	1	0	0	0	1	1	0	0	0.002857	0.0577428
2017	45	0.0165289	0.0454622	0.125171	0.0298445	0.012606	0.0561242	3.13549	4.21951	2.07944	17.0083	8.4312	3.55535	4.7023	6.55079	11.5654	1	0	0	0	1	1	0	0	0.00303	0.0577428
2018	45	0.0132231	0.0362362	0.119045	0.0323665	0.0202593	0.0766336	3.09104	4.23411	2.77259	16.9153	8.47741	3.63759	4.71626	6.55251	11.4398	1	0	0	0	1	1	0	1	0.003571	0.0588235
2019	45	0.0160331	0.0407861	0.118402	0.0302648	0.0129391	0.0588287	3.09104	4.2485	2.89037	16.8818	8.52079	3.71357	4.76161	6.60746	11.5129	1	0	0	0	1	1	0	1	0.003448	0.0634441
2020	45	0.0170248	0.0550911	0.145192	0.0294241	0.0173617	0.0812873	3.4012	4.26268	1.79176	17.0339	8.69951	3.78419	4.79007	6.61526	11.4583	1	0	0	0	1	1	0	1	0.003448	0.0615711
2021	45	0.0112397	0.0493939	0.13673	0.0311055	0.0164405	0.0733639	3.52636	4.27667	2.07944	16.2822	8.82468	4.27667	4.83761	6.61981	11.5594	1	0	0	0	1	1	0	1	0.003333	0.0642023
2022	45	0.0135537	0.0373915	0.123372	0.035309	0.0200493	0.0873026	3.97029	4.29046	2.19722	16.944	8.92266	4.40672	4.84376	6.62274	11.6287	1	0	0	0	1	1	0	1	0.003704	0.083871
2023	45	0.0084298	0.0222643	0.08681	0.0332072	0.0225962	0.0906716	3.97029	4.30407	2.19722	17.1839	8.92997	4.66344	4.91265	6.62659	11.6661	1	0	0	0	1	1	0	1	0.004167	0.083871
2014	46	0.0178512	0.0464516	0.129059	0.0437158	0.0187696	0.0642354	3.09104	4.17439	3.09104	16.4146	8.16052	3.3322	4.77068	6.55022	11.6077	1	0	0	0	1	1	0	0	0.002564	0.0638298
2015	46	0.0142149	0.0481787	0.140373	0.025641	0.0144552	0.0646511	3.09104	4.18965	2.89037	16.1181	8.48673	3.43399	4.70416	6.55065	11.6144	1	0	0	0	1	1	0	0	0.002703	0.0652174
2016	46	0.0109091	0.0398148	0.123599	0.0340479	0.0175585	0.068687	3.66356	4.20469	3.09104	16.6109	8.4312	3.49651	4.70357	6.55065	11.4873	1	0	0	0	1	1	0	0	0.002857	0.0997375
2017	46	0.0143802	0.0418486	0.122329	0.0273224	0.0129053	0.0580552	3.66356	4.21951	3.09104	17.0083	8.4312	3.55535	4.7023	6.55079	11.5654	1	0	0	0	1	1	0	0	0.00303	0.0997375
2018	46	0.0143802	0.0391619	0.120698	0.0344683	0.0152089	0.0639084	3.55535	4.23411	3.09104	16.9153	8.47741	3.63759	4.71626	6.55251	11.4398	1	0	0	0	1	1	0	1	0.003571	0.0952381
2019	46	0.0145455	0.0428942	0.127141	0.0273224	0.0130825	0.0597097	3.52636	4.2485	3.2581	16.8818	8.52079	3.71357	4.76161	6.60746	11.5129	1	0	0	0	1	1	0	1	0.003448	0.0996979
2020	46	0.011405	0.0467895	0.144674	0.0306852	0.0124703	0.0560859	3.61092	4.26268	2.89037	17.0339	8.69951	3.78419	4.79007	6.61526	11.4583	1	0	0	0	1	1	0	1	0.003448	0.0764331
2021	46	0.0193388	0.0357453	0.113464	0.0386717	0.0217856	0.0640711	3.73767	4.27667	2.83321	16.2822	8.82468	4.27667	4.83761	6.61981	11.5594	1	0	0	0	1	1	0	1	0.003333	0.0797665
2022	46	0.0185124	0.0285643	0.0953229	0.0449769	0.0191737	0.0703102	4.06044	4.29046	3.4012	16.944	8.92266	4.40672	4.84376	6.62274	11.6287	1	0	0	0	1	1	0	1	0.003704	0.0919355
2023	46	0.0161983	0.0321926	0.121166	0.0403531	0.0214958	0.08729	4.06044	4.30407	3.4012	17.1839	8.92997	4.66344	4.91265	6.62659	11.6661	1	0	0	0	1	1	0	1	0.004167	0.0919355
2014	47	0.0110744	0.0571107	0.167253	0.0411938	0.0096247	0.0436862	2.19722	4.17439	2.30259	16.4146	8.16052	3.3322	4.77068	6.55022	11.6077	1	0	0	0	1	0	1	0	0.002564	0.0243161
2015	47	0.0130579	0.0753981	0.239192	0.0399327	0.0115255	0.0558489	2.19722	4.18965	2.30259	16.1181	8.48673	3.43399	4.70416	6.55065	11.6144	1	0	0	0	1	0	1	0	0.002703	0.0248447
2016	47	0.0087603	0.0481659	0.154359	0.0617907	0.0141909	0.0619794	2.30259	4.20469	2.3979	16.6109	8.4312	3.49651	4.70357	6.55065	11.4873	1	0	0	0	1	0	1	0	0.002857	0.023622
2017	47	0.0079339	0.0400005	0.135505	0.0920555	0.02924	0.0997196	2.30259	4.21951	2.19722	17.0083	8.4312	3.55535	4.7023	6.55079	11.5654	1	0	0	0	1	0	1	0	0.00303	0.023622
2018	47	0.0056198	0.0464877	0.152853	0.143758	0.0406275	0.114554	2.70805	4.23411	3.09104	16.9153	8.47741	3.63759	4.71626	6.55251	11.4398	1	0	0	0	1	0	1	1	0.003571	0.0392157
2019	47	0.0059504	0.0393809	0.147226	0.150483	0.0503472	0.128306	2.70805	4.2485	2.3979	16.8818	8.52079	3.71357	4.76161	6.60746	11.5129	1	0	0	0	1	0	1	1	0.003448	0.0422961
2020	47	0.005124	0.0442993	0.14477	0.134931	0.0382407	0.114915	2.56495	4.26268	1.60944	17.0339	8.69951	3.78419	4.79007	6.61526	11.4583	1	0	0	0	1	0	1	1	0.003448	0.0254777
2021	47	0.0046281	0.0370322	0.137881	0.1219	0.0325455	0.104519	2.3979	4.27667	1.79176	16.2822	8.82468	4.27667	4.83761	6.61981	11.5594	1	0	0	0	1	0	1	1	0.003333	0.0194553
2022	47	0.0047934	0.0601446	0.180604	0.107608	0.0375101	0.114961	3.09104	4.29046	2.30259	16.944	8.92266	4.40672	4.84376	6.62274	11.6287	1	0	0	0	1	0	1	1	0.003704	0.033871
2023	47	0.0044628	0.0391582	0.139257	0.0857503	0.101948	0.140814	3.09104	4.30407	2.30259	17.1839	8.92997	4.66344	4.91265	6.62659	11.6661	1	0	0	0	1	0	1	1	0.004167	0.033871
2014	48	0.0418182	0.112298	0.196284	0.0058848	0.0117541	0.069038	2.70805	4.17439	2.56495	16.4146	8.16052	3.3322	4.77068	6.55022	11.6077	1	0	0	1	0	0	0	0	0.002564	0.0425532
2015	48	0.0370248	0.086095	0.166434	0.0176545	0.015904	0.0936571	2.70805	4.18965	1.94591	16.1181	8.48673	3.43399	4.70416	6.55065	11.6144	1	0	0	1	0	0	0	0	0.002703	0.0434783
2016	48	0.032562	0.0907669	0.17815	0.0142917	0.0207148	0.0784196	1.79176	4.20469	1.79176	16.6109	8.4312	3.49651	4.70357	6.55065	11.4873	1	0	0	1	0	0	0	0	0.002857	0.0131234
2017	48	0.034876	0.103569	0.194339	0.0100883	0.0282792	0.108687	1.79176	4.21951	2.48491	17.0083	8.4312	3.55535	4.7023	6.55079	11.5654	1	0	0	1	0	0	0	0	0.00303	0.0131234
2018	48	0.0295868	0.0699112	0.15525	0.0189155	0.0107464	0.0582714	2.48491	4.23411	1.94591	16.9153	8.47741	3.63759	4.71626	6.55251	11.4398	1	0	0	1	0	0	0	1	0.003571	0.0308123
2019	48	0.0292562	0.0800934	0.169642	0.0092476	0.0266222	0.0903495	2.48491	4.2485	2.56495	16.8818	8.52079	3.71357	4.76161	6.60746	11.5129	1	0	0	1	0	0	0	1	0.003448	0.0332326
2020	48	0.0272727	0.0812803	0.179792	0.0180748	0.0298971	0.100421	2.19722	4.26268	1.94591	17.0339	8.69951	3.78419	4.79007	6.61526	11.4583	1	0	0	1	0	0	0	1	0.003448	0.0169851
2021	48	0.021157	0.0562329	0.143918	0.0163934	0.0409823	0.128813	2.19722	4.27667	2.19722	16.2822	8.82468	4.27667	4.83761	6.61981	11.5594	1	0	0	1	0	0	0	1	0.003333	0.0155642
2022	48	0.0224793	0.0552062	0.148313	0.0151324	0.0257485	0.102454	2.30259	4.29046	1.94591	16.944	8.92266	4.40672	4.84376	6.62274	11.6287	1	0	0	1	0	0	0	1	0.003704	0.0145161
2023	48	0.0252893	0.0587967	0.156887	0.0142917	0.0283569	0.117	2.30259	4.30407	1.94591	17.1839	8.92997	4.66344	4.91265	6.62659	11.6661	1	0	0	1	0	0	0	1	0.004167	0.0145161
2014	49	0.0097521	0.0505526	0.145992	-0.0004203	0	0	1.79176	4.17439	0	16.4146	8.16052	3.3322	4.77068	6.55022	11.6077	1	0	0	1	0	0	0	0	0.002564	0.0151976
2015	49	0.0069421	0.0448342	0.142268	0	0	0	1.79176	4.18965	0.693147	16.1181	8.48673	3.43399	4.70416	6.55065	11.6144	1	0	0	1	0	0	0	0	0.002703	0.015528
2016	49	0.0057851	0.0545976	0.162453	0	0.0019683	0.0154564	2.07944	4.20469	1.09861	16.6109	8.4312	3.49651	4.70357	6.55065	11.4873	1	0	0	1	0	0	0	0	0.002857	0.0183727
2017	49	0.0064463	0.0514489	0.154468	0.0004203	0.0151897	0.0909852	2.07944	4.21951	0.693147	17.0083	8.4312	3.55535	4.7023	6.55079	11.5654	1	0	0	1	0	0	0	0	0.00303	0.0183727
2018	49	0.0067769	0.0568541	0.170588	0	0	0	2.30259	4.23411	0.693147	16.9153	8.47741	3.63759	4.71626	6.55251	11.4398	1	0	0	1	0	0	0	1	0.003571	0.0252101
2019	49	0.0061157	0.0609078	0.178381	0.0004203	0.0204576	0.117467	2.30259	4.2485	1.09861	16.8818	8.52079	3.71357	4.76161	6.60746	11.5129	1	0	0	1	0	0	0	1	0.003448	0.0271903
2020	49	0.0057851	0.0621218	0.193012	0.0004203	0.0220915	0.109811	2.70805	4.26268	1.38629	17.0339	8.69951	3.78419	4.79007	6.61526	11.4583	1	0	0	1	0	0	0	1	0.003448	0.029724
2021	49	0.007438	0.07642	0.20368	0.0037831	0.0002181	0.0015295	2.3979	4.27667	1.60944	16.2822	8.82468	4.27667	4.83761	6.61981	11.5594	1	0	0	1	0	0	0	1	0.003333	0.0194553
2022	49	0.0089256	0.0537143	0.162724	0	0.0162332	0.0963307	2.56495	4.29046	0.693147	16.944	8.92266	4.40672	4.84376	6.62274	11.6287	1	0	0	1	0	0	0	1	0.003704	0.0193548
2023	49	0.0071074	0.0421125	0.148386	0	0	0	2.56495	4.30407	0.693147	17.1839	8.92997	4.66344	4.91265	6.62659	11.6661	1	0	0	1	0	0	0	1	0.004167	0.0193548
2014	50	0.0753719	0.108453	0.1754	0.234973	0.0274361	0.0843127	4.15888	4.02535	3.66356	15.946	8.10168	3.3673	4.92725	6.72106	11.36	1	0	0	0	1	0	1	0	0.001786	0.181034
2015	50	0.0728926	0.102462	0.170542	0.192938	0.0337043	0.092881	3.85015	4.04305	3.82864	16.2517	8.21609	3.43399	4.75359	6.72155	11.3821	1	0	0	0	1	0	1	0	0.001887	0.156997
2016	50	0.0783471	0.118594	0.180076	0.234132	0.0390596	0.0982664	4.58497	4.06044	3.93183	16.405	8.29405	3.49651	4.75467	6.72167	11.0952	1	0	0	0	1	0	1	0	0.002041	0.274011
2017	50	0.0700826	0.108329	0.176039	0.270702	0.0421688	0.103653	2.70805	4.07754	3.91202	16.4096	8.36637	3.46574	4.7486	6.72191	11.1665	1	0	0	0	1	0	1	0	0.002128	0.100719
2018	50	0.0778512	0.119415	0.186975	0.351828	0.055469	0.119521	3.3322	4.09434	3.73767	16.4399	8.38936	3.52636	4.75536	6.72455	11.2047	1	0	0	0	1	0	1	1	0.002222	0.191489
2019	50	0.0829752	0.125295	0.188048	0.444304	0.0637216	0.125598	4.29046	4.11087	3.91202	16.6819	8.42288	3.61092	4.7825	6.72527	11.2616	1	0	0	0	1	0	1	1	0.002381	0.17734
2020	50	0.0795041	0.119896	0.18402	0.473308	0.0811508	0.146093	4.20469	4.12713	3.17805	15.7677	8.49699	3.66356	4.79942	6.81125	11.1974	1	0	0	0	1	0	1	1	0.002632	0.144105
2021	50	0.0975207	0.130247	0.191071	0.574191	0.0870661	0.155622	3.71357	4.14313	3.52636	16.6487	8.537	3.98898	4.73632	6.81652	11.2861	1	0	0	0	1	0	1	1	0.002857	0.0945626
2022	50	0.105785	0.130125	0.188225	0.630517	0.0919418	0.16015	4.38203	4.15888	3.52636	16.5203	8.57546	3.80666	4.78398	6.81969	11.3418	1	0	0	0	1	0	1	1	0.00303	0.158317
2023	50	0.0940496	0.105697	0.166182	0.586381	0.204481	0.213156	4.38203	4.17439	3.52636	16.6549	8.6125	4.18965	4.80566	6.82589	11.391	1	0	0	0	1	0	1	1	0.003226	0.160896
2014	51	0.0213223	0.0769183	0.175691	0.0058848	0.0009151	0.0070617	1.79176	4.31749	2.30259	15.946	8.10168	3.3673	4.92725	6.72106	11.36	1	0	0	1	0	0	0	0	0.001786	0.0143678
2015	51	0.0264463	0.0819457	0.17516	0.0008407	0.0099921	0.0479566	1.79176	4.33073	2.07944	16.2517	8.21609	3.43399	4.75359	6.72155	11.3821	1	0	0	1	0	0	0	0	0.001887	0.0170648
2016	51	0.0279339	0.071601	0.159815	0.0037831	0.0157672	0.0949758	1.79176	4.34381	2.56495	16.405	8.29405	3.49651	4.75467	6.72167	11.0952	1	0	0	1	0	0	0	0	0.002041	0.0141243
2017	51	0.0266116	0.0967004	0.193835	0.0029424	0.0205324	0.0989881	1.79176	4.35671	2.07944	16.4096	8.36637	3.46574	4.7486	6.72191	11.1665	1	0	0	1	0	0	0	0	0.002128	0.0359712
2018	51	0.0241322	0.0864277	0.185997	0.001261	0.0058939	0.029443	1.79176	4.36945	1.79176	16.4399	8.38936	3.52636	4.75536	6.72455	11.2047	1	0	0	1	0	0	0	1	0.002222	0.035461
2019	51	0.0238017	0.0744394	0.171162	0.0029424	0.0090267	0.0506563	2.3979	4.38203	2.3979	16.6819	8.42288	3.61092	4.7825	6.72527	11.2616	1	0	0	1	0	0	0	1	0.002381	0.0246305
2020	51	0.026281	0.0813833	0.176398	0.0042034	0.0135477	0.0682853	2.77259	4.39445	2.19722	15.7677	8.49699	3.66356	4.79942	6.81125	11.1974	1	0	0	1	0	0	0	1	0.002632	0.0327511
2021	51	0.0271074	0.082817	0.178604	0.0113493	0.0135828	0.0705956	2.19722	4.40672	2.48491	16.6487	8.537	3.98898	4.73632	6.81652	11.2861	1	0	0	1	0	0	0	1	0.002857	0.0189125
2022	51	0.0269421	0.0707879	0.162612	0.0084069	0.011178	0.0551591	2.19722	4.41884	1.60944	16.5203	8.57546	3.80666	4.78398	6.81969	11.3418	1	0	0	1	0	0	0	1	0.00303	0.0160321
2023	51	0.0239669	0.0514137	0.139836	0.01219	0.0177855	0.0909297	2.19722	4.43082	1.60944	16.6549	8.6125	4.18965	4.80566	6.82589	11.391	1	0	0	1	0	0	0	1	0.003226	0.0162933
2014	52	0.0014876	0.0515837	0.166286	-0.0004203	0	0	2.83321	3.3673	0	15.946	8.10168	3.3673	4.92725	6.72106	11.36	1	0	0	0	1	1	0	0	0.001786	0.045977
2015	52	0.0014876	0.0539762	0.14996	-0.0004203	0	0	2.83321	3.4012	0	16.2517	8.21609	3.43399	4.75359	6.72155	11.3821	1	0	0	0	1	1	0	0	0.001887	0.0546075
2016	52	0.0009917	0.0535436	0.136645	0	0.0234162	0.116556	1.94591	3.43399	0	16.405	8.29405	3.49651	4.75467	6.72167	11.0952	1	0	0	0	1	1	0	0	0.002041	0.0169492
2017	52	0.0014876	0.0754	0.216855	0	0.0230935	0.114685	1.38629	3.46574	0	16.4096	8.36637	3.46574	4.7486	6.72191	11.1665	1	0	0	0	1	1	0	0	0.002128	0.0215827
2018	52	0.0021488	0.102978	0.25549	-0.0004203	0	0	1.09861	3.49651	0	16.4399	8.38936	3.52636	4.75536	6.72455	11.2047	1	0	0	0	1	1	0	1	0.002222	0.0141844
2019	52	0.0024793	0.0957867	0.236534	-0.0004203	0	0	2.63906	3.52636	0	16.6819	8.42288	3.61092	4.7825	6.72527	11.2616	1	0	0	0	1	1	0	1	0.002381	0.0320197
2020	52	0.0024793	0.0478485	0.166709	-0.0004203	0	0	3.04452	3.55535	0	15.7677	8.49699	3.66356	4.79942	6.81125	11.1974	1	0	0	0	1	1	0	1	0.002632	0.0436681
2021	52	0.0024793	0.0578362	0.187668	0	0.0008585	0.0055492	3.04452	3.58352	0	16.6487	8.537	3.98898	4.73632	6.81652	11.2861	1	0	0	0	1	1	0	1	0.002857	0.0472813
2022	52	0.0019835	0.0282272	0.104263	0.0008407	0.0200331	0.0954163	3.17805	3.61092	0	16.5203	8.57546	3.80666	4.78398	6.81969	11.3418	1	0	0	0	1	1	0	1	0.00303	0.0460922
2023	52	0.0014876	0.0164489	0.0888654	-0.0004203	0	0	3.17805	3.63759	0	16.6549	8.6125	4.18965	4.80566	6.82589	11.391	1	0	0	0	1	1	0	1	0.003226	0.0468432
2014	53	0.018843	0.0470009	0.127074	0.0063052	0.0153489	0.084561	2.19722	4.31749	2.3979	15.946	8.10168	3.3673	4.92725	6.72106	11.36	1	0	0	1	0	0	0	0	0.001786	0.0229885
2015	53	0.0166942	0.0513006	0.138515	0.0067255	0.0129893	0.0714613	2.30259	4.33073	2.77259	16.2517	8.21609	3.43399	4.75359	6.72155	11.3821	1	0	0	1	0	0	0	0	0.001887	0.0307167
2016	53	0.0181818	0.0435782	0.127691	0.0117697	0.0102019	0.0613435	2.19722	4.34381	2.77259	16.405	8.29405	3.49651	4.75467	6.72167	11.0952	1	0	0	1	0	0	0	0	0.002041	0.0225989
2017	53	0.0198347	0.0640952	0.156739	0.0058848	0.016846	0.0956452	1.38629	4.35671	2.83321	16.4096	8.36637	3.46574	4.7486	6.72191	11.1665	1	0	0	1	0	0	0	0	0.002128	0.0215827
2018	53	0.0161983	0.0539578	0.145283	0.0050441	0.0222732	0.109588	1.79176	4.36945	1.94591	16.4399	8.38936	3.52636	4.75536	6.72455	11.2047	1	0	0	1	0	0	0	1	0.002222	0.035461
2019	53	0.0123967	0.0376109	0.118922	0.0096679	0.0217675	0.0690058	2.48491	4.38203	2.07944	16.6819	8.42288	3.61092	4.7825	6.72527	11.2616	1	0	0	1	0	0	0	1	0.002381	0.0270936
2020	53	0.0165289	0.0541256	0.15464	0.0067255	0.0264142	0.0906186	2.56495	4.39445	2.19722	15.7677	8.49699	3.66356	4.79942	6.81125	11.1974	1	0	0	1	0	0	0	1	0.002632	0.0262009
2021	53	0.0143802	0.0438528	0.128415	0.0130307	0.0197313	0.0692285	2.48491	4.40672	2.99573	16.6487	8.537	3.98898	4.73632	6.81652	11.2861	1	0	0	1	0	0	0	1	0.002857	0.0260047
2022	53	0.0153719	0.044685	0.134803	0.0151324	0.0084807	0.044211	2.56495	4.41884	2.3979	16.5203	8.57546	3.80666	4.78398	6.81969	11.3418	1	0	0	1	0	0	0	1	0.00303	0.0240481
2023	53	0.0166942	0.0406862	0.141125	0.0239596	0.0188311	0.0901508	2.63906	4.43082	2.3979	16.6549	8.6125	4.18965	4.80566	6.82589	11.391	1	0	0	1	0	0	0	1	0.003226	0.0264766
2014	54	0.0157025	0.0411465	0.137199	0.0248003	0.0169313	0.0801392	3.66356	4.51086	2.48491	15.946	8.10168	3.3673	4.92725	6.72106	11.36	1	0	0	0	1	1	0	0	0.001786	0.109195
2015	54	0.0193388	0.0487198	0.14496	0.0386717	0.0197741	0.0823913	3.61092	4.52179	2.07944	16.2517	8.21609	3.43399	4.75359	6.72155	11.3821	1	0	0	0	1	1	0	0	0.001887	0.122867
2016	54	0.0183471	0.05144	0.142771	0.0399327	0.0202275	0.0811121	3.63759	4.5326	2.70805	16.405	8.29405	3.49651	4.75467	6.72167	11.0952	1	0	0	0	1	1	0	0	0.002041	0.10452
2017	54	0.018843	0.0512005	0.144126	0.0491803	0.0185557	0.0735623	2.99573	4.54329	2.77259	16.4096	8.36637	3.46574	4.7486	6.72191	11.1665	1	0	0	0	1	1	0	0	0.002128	0.136691
2018	54	0.0234711	0.0588857	0.149334	0.0664145	0.0297596	0.0938939	2.3979	4.55388	2.48491	16.4399	8.38936	3.52636	4.75536	6.72455	11.2047	1	0	0	0	1	1	0	1	0.002222	0.070922
2019	54	0.0168595	0.0498296	0.139732	0.0769231	0.0279124	0.0971311	3.46574	4.56435	2.56495	16.6819	8.42288	3.61092	4.7825	6.72527	11.2616	1	0	0	0	1	1	0	1	0.002381	0.0763547
2020	54	0.0229752	0.0441093	0.133251	0.0781841	0.0386133	0.103459	3.52636	4.57471	1.60944	15.7677	8.49699	3.66356	4.79942	6.81125	11.1974	1	0	0	0	1	1	0	1	0.002632	0.0720524
2021	54	0.0279339	0.0651242	0.157735	0.0924758	0.0325653	0.0897352	3.46574	4.58497	2.48491	16.6487	8.537	3.98898	4.73632	6.81652	11.2861	1	0	0	0	1	1	0	1	0.002857	0.073286
2022	54	0.0271074	0.0552521	0.147171	0.121059	0.0399644	0.0994939	3.13549	4.59512	1.38629	16.5203	8.57546	3.80666	4.78398	6.81969	11.3418	1	0	0	0	1	1	0	1	0.00303	0.0440882
2023	54	0.0267769	0.0574513	0.148498	0.107608	0.156762	0.163359	3.13549	4.60517	1.38629	16.6549	8.6125	4.18965	4.80566	6.82589	11.391	1	0	0	0	1	1	0	1	0.003226	0.0448065
2014	55	0.0317355	0.0769931	0.171945	0.0819672	0.0121218	0.0498507	3.8712	4.51086	2.83321	15.946	8.10168	3.3673	4.92725	6.72106	11.36	1	0	0	0	1	0	1	0	0.001786	0.135057
2015	55	0.0289256	0.056347	0.143976	0.0546448	0.0129255	0.0523898	3.3673	4.52179	3.29584	16.2517	8.21609	3.43399	4.75359	6.72155	11.3821	1	0	0	0	1	0	1	0	0.001887	0.0955631
2016	55	0.0284298	0.0664664	0.16063	0.075662	0.0185459	0.0725495	3.3322	4.5326	2.77259	16.405	8.29405	3.49651	4.75467	6.72167	11.0952	1	0	0	0	1	0	1	0	0.002041	0.0762712
2017	55	0.0264463	0.0614864	0.156462	0.0664145	0.0148473	0.0643843	2.48491	4.54329	3.3673	16.4096	8.36637	3.46574	4.7486	6.72191	11.1665	1	0	0	0	1	0	1	0	0.002128	0.0791367
2018	55	0.0320661	0.0654366	0.15351	0.0651534	0.0176827	0.0678297	2.48491	4.55388	3.09104	16.4399	8.38936	3.52636	4.75536	6.72455	11.2047	1	0	0	0	1	0	1	1	0.002222	0.0780142
2019	55	0.0335537	0.0742471	0.169382	0.104246	0.0195784	0.0693307	3.58352	4.56435	3.21888	16.6819	8.42288	3.61092	4.7825	6.72527	11.2616	1	0	0	0	1	0	1	1	0.002381	0.0862069
2020	55	0.0272727	0.0597223	0.152949	0.0819672	0.0313646	0.0973981	3.71357	4.57471	3.13549	15.7677	8.49699	3.66356	4.79942	6.81125	11.1974	1	0	0	0	1	0	1	1	0.002632	0.0873362
2021	55	0.0238017	0.0544322	0.153016	0.107188	0.0327587	0.0969531	3.71357	4.58497	2.48491	16.6487	8.537	3.98898	4.73632	6.81652	11.2861	1	0	0	0	1	0	1	1	0.002857	0.0945626
2022	55	0.0241322	0.0594779	0.156865	0.129886	0.0932348	0.13157	3.55535	4.59512	3.2581	16.5203	8.57546	3.80666	4.78398	6.81969	11.3418	1	0	0	0	1	0	1	1	0.00303	0.0681363
2023	55	0.0249587	0.0478375	0.141562	0.128626	0.0386634	0.114552	3.55535	4.60517	3.2581	16.6549	8.6125	4.18965	4.80566	6.82589	11.391	1	0	0	0	1	0	1	1	0.003226	0.0692464
2014	56	0.0413223	0.0664975	0.154728	0.0542245	0.017882	0.0840887	3.46574	4.02535	3.04452	15.946	8.10168	3.3673	4.92725	6.72106	11.36	1	0	0	0	1	0	1	0	0.001786	0.0890805
2015	56	0.0358678	0.0654091	0.16536	0.0672551	0.0224925	0.0903602	3.09104	4.04305	3.09104	16.2517	8.21609	3.43399	4.75359	6.72155	11.3821	1	0	0	0	1	0	1	0	0.001887	0.0716724
2016	56	0.0457851	0.0668478	0.149295	0.0777638	0.0190614	0.0851155	3.17805	4.06044	3.29584	16.405	8.29405	3.49651	4.75467	6.72167	11.0952	1	0	0	0	1	0	1	0	0.002041	0.0649718
2017	56	0.0390083	0.0725655	0.160087	0.0802858	0.0230917	0.0963939	2.07944	4.07754	3.17805	16.4096	8.36637	3.46574	4.7486	6.72191	11.1665	1	0	0	0	1	0	1	0	0.002128	0.0503597
2018	56	0.0385124	0.0773242	0.163379	0.0773434	0.0258476	0.106073	2.3979	4.09434	2.83321	16.4399	8.38936	3.52636	4.75536	6.72455	11.2047	1	0	0	0	1	0	1	1	0.002222	0.070922
2019	56	0.0426446	0.0781603	0.164637	0.0727196	0.0284541	0.103434	3.63759	4.11087	2.70805	16.6819	8.42288	3.61092	4.7825	6.72527	11.2616	1	0	0	0	1	0	1	1	0.002381	0.091133
2020	56	0.0409917	0.0741911	0.161614	0.0596889	0.0235623	0.0980622	3.52636	4.12713	3.09104	15.7677	8.49699	3.66356	4.79942	6.81125	11.1974	1	0	0	0	1	0	1	1	0.002632	0.0720524
2021	56	0.0385124	0.074622	0.161252	0.0727196	0.0318936	0.11477	3.68888	4.14313	2.63906	16.6487	8.537	3.98898	4.73632	6.81652	11.2861	1	0	0	0	1	0	1	1	0.002857	0.0921986
2022	56	0.0376859	0.0613588	0.145569	0.0651534	0.0250912	0.109272	3.63759	4.15888	2.70805	16.5203	8.57546	3.80666	4.78398	6.81969	11.3418	1	0	0	0	1	0	1	1	0.00303	0.0741483
2023	56	0.0365289	0.0513069	0.136653	0.0651534	0.0298252	0.111625	3.63759	4.17439	2.70805	16.6549	8.6125	4.18965	4.80566	6.82589	11.391	1	0	0	0	1	0	1	1	0.003226	0.0753564
2014	58	0.033719	0.0696485	0.160948	0.0159731	0.0181081	0.0655284	3.58352	4.11087	2.89037	15.946	8.10168	3.3673	4.92725	6.72106	11.36	1	0	0	0	1	0	1	0	0.001786	0.100575
2015	58	0.0406612	0.0796003	0.166057	0.0172341	0.0163805	0.0782695	3.46574	4.12713	2.83321	16.2517	8.21609	3.43399	4.75359	6.72155	11.3821	1	0	0	0	1	0	1	0	0.001887	0.105802
2016	58	0.0424793	0.0863384	0.177884	0.0239596	0.0125732	0.0634858	3.49651	4.14313	3.2581	16.405	8.29405	3.49651	4.75467	6.72167	11.0952	1	0	0	0	1	0	1	0	0.002041	0.0903955
2017	58	0.0363636	0.0830659	0.177801	0.0294241	0.0214311	0.0948499	2.30259	4.15888	3.3673	16.4096	8.36637	3.46574	4.7486	6.72191	11.1665	1	0	0	0	1	0	1	0	0.002128	0.0647482
2018	58	0.0424793	0.0851863	0.176904	0.0407734	0.0191792	0.0802573	1.38629	4.17439	3.29584	16.4399	8.38936	3.52636	4.75536	6.72455	11.2047	1	0	0	0	1	0	1	1	0.002222	0.0212766
2019	58	0.0396694	0.0720179	0.16201	0.0508617	0.023501	0.092697	2.99573	4.18965	3.55535	16.6819	8.42288	3.61092	4.7825	6.72527	11.2616	1	0	0	0	1	0	1	1	0.002381	0.046798
2020	58	0.0424793	0.0736806	0.16257	0.0466583	0.0239209	0.0907199	3.43399	4.20469	3.21888	15.7677	8.49699	3.66356	4.79942	6.81125	11.1974	1	0	0	0	1	0	1	1	0.002632	0.0655022
2021	58	0.0416529	0.0812901	0.167832	0.0601093	0.025928	0.0968459	3.09104	4.21951	3.46574	16.6487	8.537	3.98898	4.73632	6.81652	11.2861	1	0	0	0	1	0	1	1	0.002857	0.0496454
2022	58	0.0426446	0.075642	0.165184	0.0538041	0.028853	0.107966	3.49651	4.23411	2.19722	16.5203	8.57546	3.80666	4.78398	6.81969	11.3418	1	0	0	0	1	0	1	1	0.00303	0.0641283
2023	58	0.0421488	0.0598371	0.148386	0.0550652	0.0270655	0.105231	3.49651	4.2485	2.19722	16.6549	8.6125	4.18965	4.80566	6.82589	11.391	1	0	0	0	1	0	1	1	0.003226	0.0651731
2014	59	0.0013223	0.0225519	0.125428	0.0538041	0.0159105	0.079272	1.79176	3.52636	1.09861	15.946	8.10168	3.3673	4.92725	6.72106	11.36	1	0	0	0	1	0	1	0	0.001786	0.0143678
2015	59	0.0046281	0.0539498	0.165047	0.0260614	0.0146521	0.0756783	1.38629	3.55535	1.94591	16.2517	8.21609	3.43399	4.75359	6.72155	11.3821	1	0	0	0	1	0	1	0	0.001887	0.0102389
2016	59	0.0036364	0.040998	0.148969	0.0369903	0.0187429	0.0862135	1.94591	3.58352	1.60944	16.405	8.29405	3.49651	4.75467	6.72167	11.0952	1	0	0	0	1	0	1	0	0.002041	0.0169492
2017	59	0.002314	0.0330187	0.128781	0.0332072	0.0200271	0.0917559	1.94591	3.61092	1.09861	16.4096	8.36637	3.46574	4.7486	6.72191	11.1665	1	0	0	0	1	0	1	0	0.002128	0.0431655
2018	59	0.0026446	0.0205986	0.103368	0.0428752	0.0207792	0.0833167	1.94591	3.63759	1.60944	16.4399	8.38936	3.52636	4.75536	6.72455	11.2047	1	0	0	0	1	0	1	1	0.002222	0.0425532
2019	59	0.0024793	0.0388487	0.142804	0.0617907	0.0186514	0.0799466	1.94591	3.66356	2.07944	16.6819	8.42288	3.61092	4.7825	6.72527	11.2616	1	0	0	0	1	0	1	1	0.002381	0.0147783
2020	59	0.0029752	0.0302895	0.112039	0.0643127	0.0245523	0.0941197	2.83321	3.68888	1.38629	15.7677	8.49699	3.66356	4.79942	6.81125	11.1974	1	0	0	0	1	0	1	1	0.002632	0.0349345
2021	59	0.0021488	0.0296391	0.0985983	0.074401	0.0300738	0.0991365	2.63906	3.71357	1.09861	16.6487	8.537	3.98898	4.73632	6.81652	11.2861	1	0	0	0	1	0	1	1	0.002857	0.0307329
2022	59	0.0026446	0.0312673	0.0816572	0.0920555	0.0315186	0.111295	2.70805	3.73767	2.30259	16.5203	8.57546	3.80666	4.78398	6.81969	11.3418	1	0	0	0	1	0	1	1	0.00303	0.0280561
2023	59	0.0042975	0.0264551	0.100903	0.0996217	0.0327254	0.112618	0.693147	3.7612	2.30259	16.6549	8.6125	4.18965	4.80566	6.82589	11.391	1	0	0	0	1	0	1	1	0.003226	0.0020367
2014	60	0.0092562	0.0607354	0.178795	0.0147121	0.012711	0.0685703	1.79176	3.52636	2.48491	15.946	8.10168	3.3673	4.92725	6.72106	11.36	1	0	0	0	1	0	1	0	0.001786	0.0143678
2015	60	0.0142149	0.0738076	0.184308	0.0050441	0.0167732	0.0882397	1.79176	3.55535	2.07944	16.2517	8.21609	3.43399	4.75359	6.72155	11.3821	1	0	0	0	1	0	1	0	0.001887	0.0170648
2016	60	0.0132231	0.0654825	0.176128	0.0117697	0.0153296	0.0848909	1.79176	3.58352	1.38629	16.405	8.29405	3.49651	4.75467	6.72167	11.0952	1	0	0	0	1	0	1	0	0.002041	0.0141243
2017	60	0.0175207	0.071592	0.179619	0.013451	0.0142967	0.0792235	1.79176	3.61092	2.07944	16.4096	8.36637	3.46574	4.7486	6.72191	11.1665	1	0	0	0	1	0	1	0	0.002128	0.0359712
2018	60	0.0176859	0.0787663	0.196164	0.0163934	0.01912	0.0884345	1.79176	3.63759	2.19722	16.4399	8.38936	3.52636	4.75536	6.72455	11.2047	1	0	0	0	1	0	1	1	0.002222	0.035461
2019	60	0.0153719	0.0699625	0.177085	0.0285834	0.0168595	0.076303	2.30259	3.66356	2.56495	16.6819	8.42288	3.61092	4.7825	6.72527	11.2616	1	0	0	0	1	0	1	1	0.002381	0.0221675
2020	60	0.0143802	0.065356	0.178776	0.0302648	0.0182924	0.0851399	2.48491	3.68888	1.79176	15.7677	8.49699	3.66356	4.79942	6.81125	11.1974	1	0	0	0	1	0	1	1	0.002632	0.0240175
2021	60	0.0166942	0.0689088	0.178181	0.0546448	0.0224763	0.0866269	2.56495	3.71357	1.94591	16.6487	8.537	3.98898	4.73632	6.81652	11.2861	1	0	0	0	1	0	1	1	0.002857	0.0283688
2022	60	0.0185124	0.0455949	0.140253	0.0580076	0.0319826	0.10764	2.63906	3.73767	1.79176	16.5203	8.57546	3.80666	4.78398	6.81969	11.3418	1	0	0	0	1	0	1	1	0.00303	0.0260521
2023	60	0.0147107	0.0574315	0.165941	0.0773434	0.0298012	0.113976	2.63906	3.7612	1.79176	16.6549	8.6125	4.18965	4.80566	6.82589	11.391	1	0	0	0	1	0	1	1	0.003226	0.0264766
2014	61	0.0095868	0.0297032	0.115664	0.0147121	0.0120789	0.0540938	2.30259	3.52636	1.79176	15.946	8.10168	3.3673	4.92725	6.72106	11.36	1	0	0	0	1	1	0	0	0.001786	0.0258621
2015	61	0.0117355	0.0328729	0.124496	0.0180748	0.0141046	0.0632389	2.30259	4.52179	1.79176	16.2517	8.21609	3.43399	4.75359	6.72155	11.3821	1	0	0	0	1	1	0	0	0.001887	0.0307167
2016	61	0.0076033	0.0420647	0.142276	0.0180748	0.0171794	0.0634092	2.30259	4.5326	1.60944	16.405	8.29405	3.49651	4.75467	6.72167	11.0952	1	0	0	0	1	1	0	0	0.002041	0.0254237
2017	61	0.0047934	0.0347592	0.139381	0.0147121	0.0145885	0.0702155	2.30259	4.54329	2.07944	16.4096	8.36637	3.46574	4.7486	6.72191	11.1665	1	0	0	0	1	1	0	0	0.002128	0.0647482
2018	61	0.008595	0.0358515	0.133455	0.0222783	0.0163598	0.0744301	2.30259	4.55388	1.09861	16.4399	8.38936	3.52636	4.75536	6.72455	11.2047	1	0	0	0	1	1	0	1	0.002222	0.0638298
2019	61	0.0076033	0.0399679	0.141338	0.025641	0.0177049	0.0824749	3.21888	4.56435	1.79176	16.6819	8.42288	3.61092	4.7825	6.72527	11.2616	1	0	0	0	1	1	0	1	0.002381	0.0591133
2020	61	0.0082645	0.0154437	0.0826892	0.025641	0.0187966	0.0846107	3.09104	4.57471	1.38629	15.7677	8.49699	3.66356	4.79942	6.81125	11.1974	1	0	0	0	1	1	0	1	0.002632	0.0458515
2021	61	0.0076033	0.0354079	0.124103	0.0336276	0.0290959	0.0972831	3.09104	4.58497	2.07944	16.6487	8.537	3.98898	4.73632	6.81652	11.2861	1	0	0	0	1	1	0	1	0.002857	0.0496454
2022	61	0.0076033	0.0412119	0.147426	0.0269021	0.018974	0.0831728	3.63759	4.59512	2.07944	16.5203	8.57546	3.80666	4.78398	6.81969	11.3418	1	0	0	0	1	1	0	1	0.00303	0.0741483
2023	61	0.0066116	0.0284469	0.11736	0.0210172	0.0216425	0.0994413	3.63759	4.60517	2.07944	16.6549	8.6125	4.18965	4.80566	6.82589	11.391	1	0	0	0	1	1	0	1	0.003226	0.0753564
2014	62	0.0133884	0.0423537	0.14234	0.0390921	0.0080907	0.0361689	2.30259	3.52636	2.89037	15.946	8.10168	3.3673	4.92725	6.72106	11.36	1	0	0	0	1	0	1	0	0.001786	0.0258621
2015	62	0.007438	0.0478791	0.173954	0.0298445	0.0062191	0.0299388	1.94591	3.55535	2.07944	16.2517	8.21609	3.43399	4.75359	6.72155	11.3821	1	0	0	0	1	0	1	0	0.001887	0.0204778
2016	62	0.0095868	0.0361676	0.13157	0.0584279	0.0107737	0.0460299	2.56495	3.58352	2.3979	16.405	8.29405	3.49651	4.75467	6.72167	11.0952	1	0	0	0	1	0	1	0	0.002041	0.0338983
2017	62	0.0089256	0.0415469	0.14409	0.0676755	0.0161841	0.0729712	1.38629	3.61092	2.63906	16.4096	8.36637	3.46574	4.7486	6.72191	11.1665	1	0	0	0	1	0	1	0	0.002128	0.0215827
2018	62	0.0080992	0.0456529	0.153272	0.0928962	0.0219384	0.0837184	1.38629	3.63759	1.60944	16.4399	8.38936	3.52636	4.75536	6.72455	11.2047	1	0	0	0	1	0	1	1	0.002222	0.0212766
2019	62	0.0067769	0.0347359	0.136467	0.117696	0.0374753	0.111477	1.60944	3.66356	1.79176	16.6819	8.42288	3.61092	4.7825	6.72527	11.2616	1	0	0	0	1	0	1	1	0.002381	0.0098522
2020	62	0.0071074	0.0330252	0.13295	0.112652	0.0348799	0.107773	2.30259	3.68888	0.693147	15.7677	8.49699	3.66356	4.79942	6.81125	11.1974	1	0	0	0	1	0	1	1	0.002632	0.0196507
2021	62	0.0064463	0.0320224	0.132823	0.0958386	0.0240155	0.0826631	1.94591	3.71357	2.19722	16.6487	8.537	3.98898	4.73632	6.81652	11.2861	1	0	0	0	1	0	1	1	0.002857	0.0141844
2022	62	0.006281	0.0511891	0.16529	0.0722993	0.0235476	0.0864356	1.79176	3.73767	1.79176	16.5203	8.57546	3.80666	4.78398	6.81969	11.3418	1	0	0	0	1	0	1	1	0.00303	0.01002
2023	62	0.0057851	0.0247651	0.125832	0.0714586	0.0283153	0.095845	1.79176	3.7612	1.79176	16.6549	8.6125	4.18965	4.80566	6.82589	11.391	1	0	0	0	1	0	1	1	0.003226	0.0101833
2014	66	0.0195041	0.0685254	0.171317	-0.0004203	0	0	1.38629	2.94444	0.693147	15.9833	8.16052	3.49651	5.11199	6.71248	11.5857	1	0	0	1	0	0	0	0	0.002703	0.0063559
2015	66	0.0181818	0.0683729	0.167455	-0.0004203	0	0	1.38629	2.99573	2.19722	16.089	8.18869	3.55535	5.18835	6.71489	11.6799	1	0	0	1	0	0	0	0	0.00303	0.0066815
2016	66	0.0161983	0.0718418	0.186188	0	0.0005874	0.0039407	1.38629	3.04452	1.60944	16.2539	8.24276	3.61092	5.31742	6.71901	11.754	1	0	0	1	0	0	0	0	0.003448	0.0066815
2017	66	0.0147107	0.0736398	0.187004	-0.0004203	0	0	2.30259	3.09104	2.07944	16.4719	8.29405	3.68888	5.38835	6.72683	11.8573	1	0	0	1	0	0	0	0	0.003846	0.020595
2018	66	0.0206612	0.085217	0.199415	0	0	0	3.29584	3.13549	1.94591	16.7795	8.41183	3.82864	5.53758	6.73889	11.9375	1	0	0	1	0	0	0	1	0.004348	0.0440678
2019	66	0.0320661	0.107773	0.216652	0.0004203	0.018069	0.106307	2.94444	3.17805	1.79176	16.6369	8.49699	4.33073	5.67007	6.74641	12.0178	1	0	0	1	0	0	0	1	0.005556	0.0232558
2020	66	0.0261157	0.0856387	0.191903	0	0	0	3.13549	3.21888	2.07944	17.0373	8.72745	4.35671	5.72774	6.83837	11.9787	1	0	0	1	0	0	0	1	0.006667	0.0266667
2021	66	0.0300826	0.0830323	0.178131	0	0.0009526	0.0068649	3.13549	3.2581	2.3979	17.1703	8.73617	4.7362	5.77974	6.84943	12.0698	1	0	0	1	0	0	0	1	0.005882	0.104762
2022	66	0.0264463	0.0729916	0.172634	0.0008407	0.0174135	0.104123	3.4012	3.29584	1.09861	17.0524	8.91166	4.82831	5.80315	6.85658	12.0939	1	0	0	1	0	0	0	1	0.006667	0.0298354
2023	66	0.0284298	0.0595737	0.15865	-0.0004203	0	0	3.43399	3.3322	1.09861	17.5024	8.79482	4.97673	5.83471	6.86244	12.1173	1	0	0	1	0	0	0	1	0.008333	0.0272232
2014	67	0.0150413	0.0464392	0.144442	0.0063052	0.0126062	0.0710574	3.09104	3.3673	2.19722	15.9833	8.16052	3.49651	5.11199	6.71248	11.5857	1	0	0	1	0	0	0	0	0.002703	0.0444915
2015	67	0.0155372	0.0669406	0.17962	0.0071459	0.0033667	0.0201545	3.2581	3.4012	2.3979	16.089	8.18869	3.55535	5.18835	6.71489	11.6799	1	0	0	1	0	0	0	0	0.00303	0.0556793
2016	67	0.0138843	0.0601051	0.164624	0.0092476	0.0029499	0.0153132	3.2581	3.43399	2.89037	16.2539	8.24276	3.61092	5.31742	6.71901	11.754	1	0	0	1	0	0	0	0	0.003448	0.0556793
2017	67	0.0119008	0.0579001	0.168797	0.0105086	0.050865	0.140481	3.43399	3.46574	2.63906	16.4719	8.29405	3.68888	5.38835	6.72683	11.8573	1	0	0	1	0	0	0	0	0.003846	0.0686499
2018	67	0.0100826	0.0501522	0.15858	0.0084069	0.0174378	0.0547604	3.43399	3.49651	3.09104	16.7795	8.41183	3.82864	5.53758	6.73889	11.9375	1	0	0	1	0	0	0	1	0.004348	0.0508475
2019	67	0.0109091	0.0543585	0.156314	0.0092476	0.0198683	0.0663548	3.55535	3.52636	2.89037	16.6369	8.49699	4.33073	5.67007	6.74641	12.0178	1	0	0	1	0	0	0	1	0.005556	0.0439277
2020	67	0.0104132	0.0630966	0.178196	0.0138714	0.0078907	0.0395901	3.3673	3.55535	2.3979	17.0373	8.72745	4.35671	5.72774	6.83837	11.9787	1	0	0	1	0	0	0	1	0.006667	0.0339394
2021	67	0.0087603	0.0509084	0.160913	0.0252207	0.0097774	0.0491436	3.3673	3.58352	2.77259	17.1703	8.73617	4.7362	5.77974	6.84943	12.0698	1	0	0	1	0	0	0	1	0.005882	0.133333
2022	67	0.0092562	0.0419049	0.144895	0.0269021	0.0145342	0.0509812	3.4012	3.61092	2.63906	17.0524	8.91166	4.82831	5.80315	6.85658	12.0939	1	0	0	1	0	0	0	1	0.006667	0.0298354
2023	67	0.0105785	0.0434604	0.151117	0.0306852	0.0196489	0.0850956	3.58352	3.63759	2.63906	17.5024	8.79482	4.97673	5.83471	6.86244	12.1173	1	0	0	1	0	0	0	1	0.008333	0.0317604
2014	68	0.0178512	0.0528526	0.147382	0.0937369	0.0355283	0.106139	3.3673	4.54329	2.89037	15.9833	8.16052	3.49651	5.11199	6.71248	11.5857	1	0	0	0	1	1	0	0	0.002703	0.059322
2015	68	0.0203306	0.0601293	0.157098	0.125683	0.0389624	0.10649	3.55535	4.55388	3.04452	16.089	8.18869	3.55535	5.18835	6.71489	11.6799	1	0	0	0	1	1	0	0	0.00303	0.0757238
2016	68	0.0143802	0.0430047	0.134641	0.154267	0.0502396	0.115593	3.55535	4.56435	2.99573	16.2539	8.24276	3.61092	5.31742	6.71901	11.754	1	0	0	0	1	1	0	0	0.003448	0.0757238
2017	68	0.0142149	0.0491524	0.144678	0.143338	0.0509779	0.117975	3.52636	4.57471	3.04452	16.4719	8.29405	3.68888	5.38835	6.72683	11.8573	1	0	0	0	1	1	0	0	0.003846	0.0755149
2018	68	0.0160331	0.0546006	0.15444	0.140816	0.0577549	0.129606	3.52636	4.58497	2.70805	16.7795	8.41183	3.82864	5.53758	6.73889	11.9375	1	0	0	0	1	1	0	1	0.004348	0.0559322
2019	68	0.0175207	0.0476262	0.141748	0.167297	0.058029	0.137799	3.7612	4.59512	3.04452	16.6369	8.49699	4.33073	5.67007	6.74641	12.0178	1	0	0	0	1	1	0	1	0.005556	0.0542636
2020	68	0.0155372	0.0518692	0.150679	0.164355	0.0593816	0.134825	3.61092	4.60517	2.83321	17.0373	8.72745	4.35671	5.72774	6.83837	11.9787	1	0	0	0	1	1	0	1	0.006667	0.0436364
2021	68	0.0191736	0.0533749	0.156343	0.210593	0.0758572	0.148351	3.58352	4.61512	2.99573	17.1703	8.73617	4.7362	5.77974	6.84943	12.0698	1	0	0	0	1	1	0	1	0.005882	0.166667
2022	68	0.0229752	0.0632569	0.157058	0.251366	0.1164	0.162918	3.55535	4.62497	2.3979	17.0524	8.91166	4.82831	5.80315	6.85658	12.0939	1	0	0	0	1	1	0	1	0.006667	0.0349794
2023	68	0.0183471	0.0469148	0.14663	0.274485	0.217022	0.227282	3.55535	4.63473	2.3979	17.5024	8.79482	4.97673	5.83471	6.86244	12.1173	1	0	0	0	1	1	0	1	0.008333	0.030853
2014	69	0.0206612	0.0451411	0.140804	0.0222783	0.0173975	0.0686431	2.07944	4.15888	2.63906	15.9833	8.16052	3.49651	5.11199	6.71248	11.5857	1	0	0	0	1	0	1	0	0.002703	0.0148305
2015	69	0.0257851	0.0621377	0.156508	0.0277427	0.0176512	0.0668802	2.07944	4.17439	3.04452	16.089	8.18869	3.55535	5.18835	6.71489	11.6799	1	0	0	0	1	0	1	0	0.00303	0.0155902
2016	69	0.0284298	0.0659502	0.165875	0.0466583	0.0208935	0.0683626	2.07944	4.18965	2.70805	16.2539	8.24276	3.61092	5.31742	6.71901	11.754	1	0	0	0	1	0	1	0	0.003448	0.0155902
2017	69	0.0269421	0.0603131	0.150962	0.0664145	0.0235307	0.0828319	2.3979	4.20469	2.3979	16.4719	8.29405	3.68888	5.38835	6.72683	11.8573	1	0	0	0	1	0	1	0	0.003846	0.0228833
2018	69	0.0259504	0.0510771	0.137937	0.112652	0.0339373	0.104616	3.8712	4.21951	3.04452	16.7795	8.41183	3.82864	5.53758	6.73889	11.9375	1	0	0	0	1	0	1	1	0.004348	0.079661
2019	69	0.0279339	0.0519072	0.142774	0.145439	0.0387004	0.113382	2.3979	4.23411	3.09104	16.6369	8.49699	4.33073	5.67007	6.74641	12.0178	1	0	0	0	1	0	1	1	0.005556	0.0129199
2020	69	0.0350413	0.0591016	0.142345	0.181589	0.0510883	0.130543	1.94591	4.2485	2.89037	17.0373	8.72745	4.35671	5.72774	6.83837	11.9787	1	0	0	0	1	0	1	1	0.006667	0.0072727
2021	69	0.0304132	0.046666	0.125928	0.187894	0.0523279	0.133967	1.60944	4.26268	2.07944	17.1703	8.73617	4.7362	5.77974	6.84943	12.0698	1	0	0	0	1	0	1	1	0.005882	0.0190476
2022	69	0.0371901	0.0555131	0.142569	0.241698	0.0618662	0.148039	2.07944	4.27667	1.94591	17.0524	8.91166	4.82831	5.80315	6.85658	12.0939	1	0	0	0	1	0	1	1	0.006667	0.0072016
2023	69	0.0322314	0.0594651	0.153444	0.218159	0.10986	0.166749	2.94444	4.29046	1.94591	17.5024	8.79482	4.97673	5.83471	6.86244	12.1173	1	0	0	0	1	0	1	1	0.008333	0.0163339
2014	75	0.0044628	0.0431442	0.142641	0.0706179	0.0249467	0.0911626	1.09861	4.12713	2.19722	15.9833	8.16052	3.49651	5.11199	6.71248	11.5857	1	0	0	0	1	0	1	0	0.002703	0.0042373
2015	75	0.0052893	0.0380361	0.133245	0.0390921	0.0252549	0.0916934	1.79176	4.14313	1.79176	16.089	8.18869	3.55535	5.18835	6.71489	11.6799	1	0	0	0	1	0	1	0	0.00303	0.0111359
2016	75	0.0034711	0.0256792	0.119611	0.0542245	0.0189941	0.0823465	1.79176	4.15888	1.79176	16.2539	8.24276	3.61092	5.31742	6.71901	11.754	1	0	0	0	1	0	1	0	0.003448	0.0111359
2017	75	0.0046281	0.0315786	0.120038	0.0563262	0.0244335	0.0968584	1.60944	4.17439	1.79176	16.4719	8.29405	3.68888	5.38835	6.72683	11.8573	1	0	0	0	1	0	1	0	0.003846	0.0091533
2018	75	0.0028099	0.0417338	0.151354	0.0626314	0.0249809	0.0949541	1.79176	4.18965	2.07944	16.7795	8.41183	3.82864	5.53758	6.73889	11.9375	1	0	0	0	1	0	1	1	0.004348	0.0084746
2019	75	0.0038017	0.0226035	0.104542	0.0794451	0.0255422	0.0947645	2.19722	4.20469	2.07944	16.6369	8.49699	4.33073	5.67007	6.74641	12.0178	1	0	0	0	1	0	1	1	0.005556	0.0103359
2020	75	0.0019835	0.0168402	0.0773331	0.0920555	0.030357	0.103645	1.79176	4.21951	2.07944	17.0373	8.72745	4.35671	5.72774	6.83837	11.9787	1	0	0	0	1	0	1	1	0.006667	0.0060606
2021	75	0.0046281	0.0242392	0.0802932	0.105507	0.0309994	0.104501	1.09861	4.23411	1.94591	17.1703	8.73617	4.7362	5.77974	6.84943	12.0698	1	0	0	0	1	0	1	1	0.005882	0.0095238
2022	75	0.0028099	0.0188467	0.0780065	0.139554	0.0375883	0.118953	1.60944	4.2485	1.94591	17.0524	8.91166	4.82831	5.80315	6.85658	12.0939	1	0	0	0	1	0	1	1	0.006667	0.0041152
2023	75	0.005124	0.020997	0.0959129	0.153005	0.044542	0.127903	2.19722	4.26268	1.94591	17.5024	8.79482	4.97673	5.83471	6.86244	12.1173	1	0	0	0	1	0	1	1	0.008333	0.0072595
2014	76	0.0034711	0.0153429	0.0744167	0.0130307	0.0103858	0.052042	0.693147	2.70805	1.38629	15.9833	8.16052	3.49651	5.11199	6.71248	11.5857	1	0	0	0	1	0	1	0	0.002703	0.0021186
2015	76	0.0034711	0.0398607	0.13572	0.023119	0.0176089	0.0658365	1.09861	2.70805	2.19722	16.089	8.18869	3.55535	5.18835	6.71489	11.6799	1	0	0	0	1	0	1	0	0.00303	0.0044543
2016	76	0.0031405	0.0405123	0.112806	0.0210172	0.0144416	0.0501016	1.09861	2.70805	1.38629	16.2539	8.24276	3.61092	5.31742	6.71901	11.754	1	0	0	0	1	0	1	0	0.003448	0.0044543
2017	76	0.005124	0.0260196	0.0794891	0.0248003	0.0106751	0.0509357	2.19722	2.77259	1.38629	16.4719	8.29405	3.68888	5.38835	6.72683	11.8573	1	0	0	0	1	0	1	0	0.003846	0.0183066
2018	76	0.0028099	0.0360299	0.0980729	0.0298445	0.0139375	0.0657274	2.19722	2.83321	1.09861	16.7795	8.41183	3.82864	5.53758	6.73889	11.9375	1	0	0	0	1	0	1	1	0.004348	0.0135593
2019	76	0.0041322	0.0350736	0.0906003	0.0533838	0.0189837	0.0785323	2.48491	2.89037	1.79176	16.6369	8.49699	4.33073	5.67007	6.74641	12.0178	1	0	0	0	1	0	1	1	0.005556	0.0142119
2020	76	0.0026446	0.0358994	0.10639	0.0453972	0.0190261	0.078309	2.63906	2.94444	1.79176	17.0373	8.72745	4.35671	5.72774	6.83837	11.9787	1	0	0	0	1	0	1	1	0.006667	0.0157576
2021	76	0.0018182	0.0094335	0.0609233	0.0432955	0.0197808	0.0871513	2.07944	2.99573	1.79176	17.1703	8.73617	4.7362	5.77974	6.84943	12.0698	1	0	0	0	1	0	1	1	0.005882	0.0333333
2022	76	0.0014876	0.045231	0.150519	0.0584279	0.0205975	0.0883023	2.3979	3.04452	1.79176	17.0524	8.91166	4.82831	5.80315	6.85658	12.0939	1	0	0	0	1	0	1	1	0.006667	0.0102881
2023	76	0.0006612	0.0696085	0.218926	0.0559058	0.0239716	0.0955706	2.63906	3.09104	1.79176	17.5024	8.79482	4.97673	5.83471	6.86244	12.1173	1	0	0	0	1	0	1	1	0.008333	0.0117967
2014	78	0.0095868	0.053061	0.13529	0.0298445	0.0153072	0.0574326	2.63906	4.5326	1.94591	15.9833	8.16052	3.49651	5.11199	6.71248	11.5857	1	0	0	0	1	1	0	0	0.002703	0.0275424
2015	78	0.0090909	0.0510689	0.151168	0.0189155	0.0195472	0.0700809	2.77259	4.54329	2.07944	16.089	8.18869	3.55535	5.18835	6.71489	11.6799	1	0	0	0	1	1	0	0	0.00303	0.0334076
2016	78	0.0090909	0.0408674	0.130421	0.0205969	0.0164526	0.0707591	2.77259	4.55388	2.77259	16.2539	8.24276	3.61092	5.31742	6.71901	11.754	1	0	0	0	1	1	0	0	0.003448	0.0334076
2017	78	0.0105785	0.0427529	0.128519	0.0298445	0.0193598	0.0668732	2.63906	4.56435	2.19722	16.4719	8.29405	3.68888	5.38835	6.72683	11.8573	1	0	0	0	1	1	0	0	0.003846	0.0297483
2018	78	0.008595	0.0627856	0.17108	0.0294241	0.0213045	0.0787272	3.46574	4.57471	2.48491	16.7795	8.41183	3.82864	5.53758	6.73889	11.9375	1	0	0	0	1	1	0	1	0.004348	0.0525424
2019	78	0.0089256	0.0436705	0.13225	0.0340479	0.0254002	0.0870188	3.29584	4.58497	2.3979	16.6369	8.49699	4.33073	5.67007	6.74641	12.0178	1	0	0	0	1	1	0	1	0.005556	0.0335917
2020	78	0.0133884	0.0650853	0.170555	0.0336276	0.0183928	0.0818274	3.17805	4.59512	1.79176	17.0373	8.72745	4.35671	5.72774	6.83837	11.9787	1	0	0	0	1	1	0	1	0.006667	0.0278788
2021	78	0.006281	0.0375011	0.125211	0.0369903	0.0180534	0.0806103	2.48491	4.60517	1.94591	17.1703	8.73617	4.7362	5.77974	6.84943	12.0698	1	0	0	0	1	1	0	1	0.005882	0.052381
2022	78	0.0067769	0.0403015	0.138314	0.0399327	0.0209142	0.0811741	3.3673	4.61512	2.30259	17.0524	8.91166	4.82831	5.80315	6.85658	12.0939	1	0	0	0	1	1	0	1	0.006667	0.0288066
2023	78	0.0071074	0.0237693	0.102564	0.0437158	0.0204992	0.089294	3.2581	4.62497	2.30259	17.5024	8.79482	4.97673	5.83471	6.86244	12.1173	1	0	0	0	1	1	0	1	0.008333	0.022686
2014	80	0.0127273	0.0477711	0.140508	0.0306852	0.0301481	0.0949059	4.23411	4.51086	2.19722	15.9833	8.16052	3.49651	5.11199	6.71248	11.5857	1	0	0	0	1	1	0	0	0.002703	0.144068
2015	80	0.0150413	0.0575922	0.151547	0.0340479	0.0344811	0.099779	3.3673	4.52179	3.09104	16.089	8.18869	3.55535	5.18835	6.71489	11.6799	1	0	0	0	1	1	0	0	0.00303	0.0623608
2016	80	0.0115702	0.046932	0.151387	0.0424548	0.0217064	0.0738871	3.3673	4.5326	2.94444	16.2539	8.24276	3.61092	5.31742	6.71901	11.754	1	0	0	0	1	1	0	0	0.003448	0.0623608
2017	80	0.0117355	0.0513361	0.146941	0.037831	0.0290797	0.0906451	3.04452	4.54329	3.13549	16.4719	8.29405	3.68888	5.38835	6.72683	11.8573	1	0	0	0	1	1	0	0	0.003846	0.0457666
2018	80	0.0092562	0.0379084	0.129208	0.0424548	0.0213815	0.0834415	2.70805	4.55388	2.99573	16.7795	8.41183	3.82864	5.53758	6.73889	11.9375	1	0	0	0	1	1	0	1	0.004348	0.0237288
2019	80	0.0107438	0.0460645	0.142025	0.0508617	0.0275554	0.0950656	4.35671	4.56435	2.63906	16.6369	8.49699	4.33073	5.67007	6.74641	12.0178	1	0	0	0	1	1	0	1	0.005556	0.0994832
2020	80	0.0115702	0.0389898	0.137375	0.0529634	0.0208413	0.0816903	4.20469	4.57471	2.56495	17.0373	8.72745	4.35671	5.72774	6.83837	11.9787	1	0	0	0	1	1	0	1	0.006667	0.08
2021	80	0.0133884	0.0418658	0.131742	0.0563262	0.0355568	0.101473	3.04452	4.58497	3.21888	17.1703	8.73617	4.7362	5.77974	6.84943	12.0698	1	0	0	0	1	1	0	1	0.005882	0.0952381
2022	80	0.0140496	0.0318385	0.117697	0.074401	0.0291774	0.101397	4.44265	4.59512	3.46574	17.0524	8.91166	4.82831	5.80315	6.85658	12.0939	1	0	0	0	1	1	0	1	0.006667	0.0864198
2023	80	0.0123967	0.0314286	0.123089	0.0643127	0.108431	0.138198	4.60517	4.60517	3.46574	17.5024	8.79482	4.97673	5.83471	6.86244	12.1173	1	0	0	0	1	1	0	1	0.008333	0.0898367
2014	82	0.0054545	0.0543578	0.159843	0.0445565	0.0212687	0.0925993	2.89037	3.98898	1.60944	15.9833	8.16052	3.49651	5.11199	6.71248	11.5857	1	0	0	0	1	0	1	0	0.002703	0.0360169
2015	82	0.0059504	0.050825	0.162115	0.0630517	0.0234279	0.095086	2.77259	4.00733	1.09861	16.089	8.18869	3.55535	5.18835	6.71489	11.6799	1	0	0	0	1	0	1	0	0.00303	0.0334076
2016	82	0.0047934	0.0411817	0.136666	0.0626314	0.030451	0.106856	2.77259	4.02535	1.60944	16.2539	8.24276	3.61092	5.31742	6.71901	11.754	1	0	0	0	1	0	1	0	0.003448	0.0334076
2017	82	0.0052893	0.0419304	0.140785	0.0680958	0.0363164	0.111899	2.63906	4.04305	1.60944	16.4719	8.29405	3.68888	5.38835	6.72683	11.8573	1	0	0	0	1	0	1	0	0.003846	0.0297483
2018	82	0.0044628	0.0186521	0.082476	0.0857503	0.0323849	0.106624	3.2581	4.06044	1.60944	16.7795	8.41183	3.82864	5.53758	6.73889	11.9375	1	0	0	0	1	0	1	1	0.004348	0.0423729
2019	82	0.0067769	0.0454351	0.137042	0.0954182	0.0282324	0.100261	3.46574	4.07754	1.38629	16.6369	8.49699	4.33073	5.67007	6.74641	12.0178	1	0	0	0	1	0	1	1	0.005556	0.0400517
2020	82	0.0033058	0.0467057	0.155202	0.102144	0.0373612	0.114844	3.17805	4.09434	1.38629	17.0373	8.72745	4.35671	5.72774	6.83837	11.9787	1	0	0	0	1	0	1	1	0.006667	0.0278788
2021	82	0.0041322	0.0522671	0.171352	0.137453	0.0368663	0.113011	3.17805	4.11087	0.693147	17.1703	8.73617	4.7362	5.77974	6.84943	12.0698	1	0	0	0	1	0	1	1	0.005882	0.109524
2022	82	0.0044628	0.0265724	0.122736	0.17108	0.0461669	0.129271	3.2581	4.12713	1.60944	17.0524	8.91166	4.82831	5.80315	6.85658	12.0939	1	0	0	0	1	0	1	1	0.006667	0.0257202
2023	82	0.0041322	0.0353875	0.130346	0.192098	0.0489491	0.133566	3.29584	4.14313	1.60944	17.5024	8.79482	4.97673	5.83471	6.86244	12.1173	1	0	0	0	1	0	1	1	0.008333	0.0235935
2014	84	0.06	0.107364	0.176235	0.0067255	0.0126004	0.0698455	2.19722	3.29584	2.07944	15.9833	8.16052	3.49651	5.11199	6.71248	11.5857	1	0	0	1	0	0	0	0	0.002703	0.0169492
2015	84	0.0471074	0.111276	0.19474	0.01219	0.0135691	0.0730532	2.30259	3.3322	2.56495	16.089	8.18869	3.55535	5.18835	6.71489	11.6799	1	0	0	1	0	0	0	0	0.00303	0.0200445
2016	84	0.0480992	0.106043	0.184205	0.0079865	0.0137566	0.0691039	2.30259	3.3673	2.63906	16.2539	8.24276	3.61092	5.31742	6.71901	11.754	1	0	0	1	0	0	0	0	0.003448	0.0200445
2017	84	0.0426446	0.0960103	0.176318	0.013451	0.0115001	0.0611515	2.19722	3.4012	2.19722	16.4719	8.29405	3.68888	5.38835	6.72683	11.8573	1	0	0	1	0	0	0	0	0.003846	0.0183066
2018	84	0.0373554	0.0904845	0.179929	0.0117697	0.0172184	0.0842934	2.30259	3.43399	2.56495	16.7795	8.41183	3.82864	5.53758	6.73889	11.9375	1	0	0	1	0	0	0	1	0.004348	0.0152542
2019	84	0.0447934	0.0883502	0.169752	0.0138714	0.0212991	0.0761675	2.3979	3.46574	2.77259	16.6369	8.49699	4.33073	5.67007	6.74641	12.0178	1	0	0	1	0	0	0	1	0.005556	0.0129199
2020	84	0.0476033	0.0992027	0.179674	0.0218579	0.036643	0.112076	2.3979	3.49651	1.94591	17.0373	8.72745	4.35671	5.72774	6.83837	11.9787	1	0	0	1	0	0	0	1	0.006667	0.0121212
2021	84	0.0342149	0.0748528	0.163164	0.0319462	0.0202892	0.0929788	2.48491	3.52636	1.38629	17.1703	8.73617	4.7362	5.77974	6.84943	12.0698	1	0	0	1	0	0	0	1	0.005882	0.052381
2022	84	0.0383471	0.0774235	0.165646	0.0348886	0.0317902	0.108148	2.70805	3.55535	1.94591	17.0524	8.91166	4.82831	5.80315	6.85658	12.0939	1	0	0	1	0	0	0	1	0.006667	0.0144033
2023	84	0.0396694	0.0701306	0.157116	0.0441362	0.0266066	0.104894	2.56495	3.58352	1.94591	17.5024	8.79482	4.97673	5.83471	6.86244	12.1173	1	0	0	1	0	0	0	1	0.008333	0.0108893
2014	86	0.0249587	0.0713959	0.164491	0.0004203	0.0228474	0.119058	2.83321	3.49651	1.38629	16.3613	8.18869	4.09434	6.54535	7.81116	11.5408	1	0	0	1	0	0	0	0	0.005556	0.024024
2015	86	0.0307438	0.0759684	0.161315	0.0004203	0.0016	0.0096975	2.83321	3.52636	1.94591	16.3982	8.21609	4.09434	6.64379	7.80751	11.6008	1	0	0	1	0	0	0	0	0.00625	0.0238095
2016	86	0.0282645	0.0714496	0.158917	0.0004203	0	0	2.83321	3.55535	1.79176	16.6486	8.41183	4.18965	6.73578	7.81116	11.7066	1	0	0	1	0	0	0	0	0.007143	0.0222531
2017	86	0.0218182	0.0572008	0.145615	0.0016814	0.00707	0.0346481	2.94444	3.58352	1.79176	16.7901	8.6125	4.26268	6.77422	7.81076	11.8018	1	0	0	1	0	0	0	0	0.007692	0.0304054
2018	86	0.0196694	0.0530323	0.136181	0.0042034	0.0019031	0.0117931	3.04452	3.61092	2.48491	17.0309	8.63052	4.31749	6.82329	7.8144	11.8898	1	0	0	1	0	0	0	1	0.008333	0.0389864
2019	86	0.0271074	0.0619708	0.150753	0.0025221	0.0125409	0.0640635	2.99573	3.63759	1.09861	17.1615	8.54228	4.41884	6.90375	7.81682	11.9402	1	0	0	1	0	0	0	1	0.009091	0.019368
2020	86	0.0244628	0.0632083	0.158074	0.0046238	0.0073148	0.0354731	2.99573	3.66356	1.79176	17.1683	8.99962	4.58497	6.90875	7.81964	11.9628	1	0	0	1	0	0	0	1	0.01	0.019019
2021	86	0.0244628	0.0587098	0.153497	0.0046238	0.0158504	0.0639426	2.99573	3.68888	1.94591	17.1555	8.99962	4.65396	6.94698	7.82004	12.0749	1	0	0	1	0	0	0	1	0.012987	0.0121328
2022	86	0.0310744	0.0665703	0.161094	0.0050441	0.0079725	0.0414155	2.99573	3.71357	1.60944	17.247	9.03599	4.77068	7.02731	7.81476	12.1037	1	0	0	1	0	0	0	1	0.017544	0.0115995
2023	86	0.0236364	0.0687108	0.180119	0.0042034	0.0143527	0.081311	3.04452	3.73767	0.693147	17.3522	9.13992	4.86753	7.09589	7.81942	12.1565	1	0	0	1	0	0	0	1	0.017857	0.011422
2014	87	0.0323967	0.126583	0.229421	0.0155528	0.0164307	0.0834456	3.2581	4.57471	2.56495	16.3613	8.18869	4.09434	6.54535	7.81116	11.5408	1	0	0	1	0	0	0	0	0.005556	0.0380518
2015	87	0.0233058	0.123757	0.244836	0.0130307	0.0295459	0.104022	3.2581	4.58497	2.83321	16.3982	8.21609	4.09434	6.64379	7.80751	11.6008	1	0	0	1	0	0	0	0	0.00625	0.0379363
2016	87	0.0266116	0.126791	0.239146	0.0084069	0.0274923	0.0908445	2.99573	4.59512	2.89037	16.6486	8.41183	4.18965	6.73578	7.81116	11.7066	1	0	0	1	0	0	0	0	0.007143	0.0272989
2017	87	0.0276033	0.119355	0.229122	0.0096679	0.0161756	0.0781097	3.09104	4.60517	2.83321	16.7901	8.6125	4.26268	6.77422	7.81076	11.8018	1	0	0	1	0	0	0	0	0.007692	0.0363951
2018	87	0.0287603	0.145206	0.264524	0.0117697	0.0238313	0.0850748	3.17805	4.61512	2.56495	17.0309	8.63052	4.31749	6.82329	7.8144	11.8898	1	0	0	1	0	0	0	1	0.008333	0.0465587
2019	87	0.0310744	0.115119	0.221748	0.0147121	0.0259905	0.0789008	3.09104	4.62497	2.94444	17.1615	8.54228	4.41884	6.90375	7.81682	11.9402	1	0	0	1	0	0	0	1	0.009091	0.0214724
2020	87	0.0333884	0.130662	0.237522	0.0147121	0.0216294	0.0847145	3.09104	4.63473	3.3673	17.1683	8.99962	4.58497	6.90875	7.81964	11.9628	1	0	0	1	0	0	0	1	0.01	0.0214067
2021	87	0.032562	0.121575	0.227176	0.0189155	0.0166615	0.0823131	3.13549	4.64439	2.07944	17.1555	8.99962	4.65396	6.94698	7.82004	12.0749	1	0	0	1	0	0	0	1	0.012987	0.0140755
2022	87	0.0350413	0.0978437	0.19514	0.0218579	0.195409	0.151943	3.17805	4.65396	2.63906	17.247	9.03599	4.77068	7.02731	7.81476	12.1037	1	0	0	1	0	0	0	1	0.017544	0.014268
2023	87	0.0342149	0.0950828	0.204275	0.013451	0.0205023	0.0965221	3.17805	4.66344	1.09861	17.3522	9.13992	4.86753	7.09589	7.81942	12.1565	1	0	0	1	0	0	0	1	0.017857	0.0132948
2014	90	0.0284298	0.0587518	0.144417	0.0538041	0.0145097	0.0701677	2.56495	4.06044	2.63906	16.3613	8.18869	4.09434	6.54535	7.81116	11.5408	1	0	0	0	1	0	1	0	0.005556	0.018018
2015	90	0.0335537	0.0671051	0.162991	0.0554855	0.0199834	0.0744833	2.56495	4.07754	2.94444	16.3982	8.21609	4.09434	6.64379	7.80751	11.6008	1	0	0	0	1	0	1	0	0.00625	0.0178571
2016	90	0.027438	0.0622807	0.150493	0.0508617	0.0124766	0.0639926	2.89037	4.09434	3.3322	16.6486	8.41183	4.18965	6.73578	7.81116	11.7066	1	0	0	0	1	0	1	0	0.007143	0.0236439
2017	90	0.0300826	0.0668855	0.158827	0.0617907	0.0143568	0.0703117	2.63906	4.11087	2.94444	16.7901	8.6125	4.26268	6.77422	7.81076	11.8018	1	0	0	0	1	0	1	0	0.007692	0.0219595
2018	90	0.0312397	0.080926	0.17539	0.0752417	0.0199286	0.0893425	2.94444	4.12713	3.04452	17.0309	8.63052	4.31749	6.82329	7.8144	11.8898	1	0	0	0	1	0	1	1	0.008333	0.0350877
2019	90	0.0295868	0.0656231	0.158929	0.103405	0.0141858	0.0714458	3.91202	4.14313	3.4012	17.1615	8.54228	4.41884	6.90375	7.81682	11.9402	1	0	0	0	1	0	1	1	0.009091	0.049949
2020	90	0.0304132	0.0797725	0.177469	0.0823876	0.0171317	0.0806719	3.91202	4.15888	3.17805	17.1683	8.99962	4.58497	6.90875	7.81964	11.9628	1	0	0	0	1	0	1	1	0.01	0.049049
2021	90	0.0299174	0.0701467	0.164149	0.0916351	0.0189988	0.0864539	4.45435	4.17439	3.43399	17.1555	8.99962	4.65396	6.94698	7.82004	12.0749	1	0	0	0	1	0	1	1	0.012987	0.0542784
2022	90	0.0366942	0.0698506	0.161664	0.100042	0.0255454	0.0998032	4.62497	4.18965	2.99573	17.247	9.03599	4.77068	7.02731	7.81476	12.1037	1	0	0	0	1	0	1	1	0.017544	0.0616606
2023	90	0.0383471	0.0636065	0.158121	0.169819	0.0218469	0.0975553	4.91265	4.20469	2.99573	17.3522	9.13992	4.86753	7.09589	7.81942	12.1565	1	0	0	0	1	0	1	1	0.017857	0.0770988
2014	105	0.0266116	0.0810478	0.183141	0.125263	0.034587	0.103966	3.13549	4.26268	2.89037	16.1847	8.24276	3.46574	4.84478	6.59599	11.6009	0	1	0	0	1	0	1	0	0.001818	0.0654762
2015	105	0.0252893	0.0808078	0.184005	0.116435	0.0415028	0.112735	1.94591	4.27667	3.04452	16.3473	8.41183	3.46574	4.98013	6.61228	11.6706	0	1	0	0	1	0	1	0	0.002041	0.0359281
2016	105	0.0277686	0.0847377	0.184891	0.148802	0.0423163	0.116922	2.77259	4.29046	3.21888	16.4456	8.57546	3.46574	5.06117	6.64056	11.7221	0	1	0	0	1	0	1	0	0.002222	0.0409836
2017	105	0.0335537	0.0865489	0.184921	0.179067	0.0637053	0.140834	3.49651	4.30407	3.4012	16.5185	8.76405	3.68888	5.18325	6.67558	11.7845	0	1	0	0	1	0	1	0	0.002564	0.0709534
2018	105	0.0271074	0.0751799	0.177384	0.242118	0.077406	0.154425	3.49651	4.31749	3.73767	16.7266	8.59415	3.71357	5.27608	6.70499	11.8272	0	1	0	0	1	0	1	1	0.002778	0.0709534
2019	105	0.0276033	0.0656911	0.161287	0.317781	0.0821055	0.160947	3.17805	4.33073	3.89182	16.6251	8.59415	4.15888	5.35743	6.73394	11.8485	0	1	0	0	1	0	1	1	0.003125	0.0777027
2020	105	0.0261157	0.0831375	0.187537	0.348466	0.103305	0.183543	3.82864	4.34381	3.17805	16.6047	8.55641	4.57471	5.44697	6.91481	11.7224	0	1	0	0	1	0	1	1	0.003704	0.0872093
2021	105	0.0363636	0.0763271	0.170014	0.394704	0.123489	0.204692	3.68888	4.35671	3.21888	15.6594	8.55641	4.38203	5.54904	6.93238	11.781	0	1	0	0	1	0	1	1	0.004	0.0647841
2022	105	0.0328926	0.0712493	0.169073	0.434216	0.180801	0.217245	3.68888	4.36945	3.13549	16.7434	8.51719	4.15888	5.68358	6.94991	11.8145	0	1	0	0	1	0	1	1	0.004545	0.0610329
2023	105	0.0300826	0.0593854	0.15779	0.419924	0.228284	0.243731	3.3322	4.38203	3.13549	16.9139	8.51719	4.58497	5.70496	6.95874	11.8316	0	1	0	0	1	0	1	1	0.005556	0.054326
2014	107	0.0128926	0.034574	0.127112	0	0	0	2.77259	4.23411	1.38629	16.1847	8.24276	3.46574	4.84478	6.59599	11.6009	0	1	0	1	0	0	0	0	0.001818	0.0446429
2015	107	0.0147107	0.0423262	0.130435	0	0.0033871	0.0189012	2.77259	4.2485	2.07944	16.3473	8.41183	3.46574	4.98013	6.61228	11.6706	0	1	0	1	0	0	0	0	0.002041	0.0898204
2016	107	0.0157025	0.0627874	0.169085	-0.0004203	0	0	2.63906	4.26268	2.07944	16.4456	8.57546	3.46574	5.06117	6.64056	11.7221	0	1	0	1	0	0	0	0	0.002222	0.0355191
2017	107	0.0112397	0.0465338	0.145064	0	0.0203093	0.0974679	2.77259	4.27667	2.3979	16.5185	8.76405	3.68888	5.18325	6.67558	11.7845	0	1	0	1	0	0	0	0	0.002564	0.0332594
2018	107	0.0112397	0.063991	0.181009	-0.0004203	0	0	2.77259	4.29046	1.79176	16.7266	8.59415	3.71357	5.27608	6.70499	11.8272	0	1	0	1	0	0	0	1	0.002778	0.0332594
2019	107	0.0120661	0.0383365	0.130568	0.0004203	0.0003122	0.0018325	2.3979	4.30407	1.60944	16.6251	8.59415	4.15888	5.35743	6.73394	11.8485	0	1	0	1	0	0	0	1	0.003125	0.0337838
2020	107	0.0138843	0.0474063	0.147206	0.0004203	0.0011891	0.0069868	2.56495	4.31749	2.19722	16.6047	8.55641	4.57471	5.44697	6.91481	11.7224	0	1	0	1	0	0	0	1	0.003704	0.0232558
2021	107	0.0143802	0.0512472	0.146057	0	0.0204756	0.0972832	2.56495	4.33073	1.79176	15.6594	8.537	4.38203	5.54904	6.93238	11.781	0	1	0	1	0	0	0	1	0.004	0.0199336
2022	107	0.0135537	0.0506975	0.158711	-0.0004203	0	0	2.63906	4.34381	1.09861	16.7434	8.51719	4.15888	5.68358	6.94991	11.8145	0	1	0	1	0	0	0	1	0.004545	0.0203443
2023	107	0.0168595	0.0589449	0.170419	0.0008407	0.0177609	0.0986005	2.48491	4.35671	1.09861	16.9139	8.51719	4.58497	5.70496	6.95874	11.8316	0	1	0	1	0	0	0	1	0.005556	0.0221328
2014	108	0.0338843	0.130262	0.235978	0.0029424	0.0182724	0.0969471	2.3979	3.52636	2.30259	16.1847	8.24276	3.46574	4.84478	6.59599	11.6009	0	1	0	1	0	0	0	0	0.001818	0.0297619
2015	108	0.0429752	0.134872	0.229249	0.0033628	0.0113422	0.0597662	1.94591	3.55535	2.83321	16.3473	8.41183	3.46574	4.98013	6.61228	11.6706	0	1	0	1	0	0	0	0	0.002041	0.0359281
2016	108	0.0381818	0.109817	0.206601	0.0067255	0.0089392	0.0457424	2.63906	3.58352	2.63906	16.4456	8.57546	3.46574	5.06117	6.64056	11.7221	0	1	0	1	0	0	0	0	0.002222	0.0355191
2017	108	0.028595	0.0977357	0.201294	0.0079865	0.00624	0.0324285	2.70805	3.61092	2.48491	16.5185	8.76405	3.68888	5.18325	6.67558	11.7845	0	1	0	1	0	0	0	0	0.002564	0.0310421
2018	108	0.0272727	0.115226	0.224978	0.0176545	0.0058313	0.0322649	2.70805	3.63759	2.77259	16.7266	8.59415	3.71357	5.27608	6.70499	11.8272	0	1	0	1	0	0	0	1	0.002778	0.0310421
2019	108	0.0257851	0.124525	0.243916	0.0130307	0.0289736	0.0799557	2.70805	3.66356	1.94591	16.6251	8.59415	4.15888	5.35743	6.73394	11.8485	0	1	0	1	0	0	0	1	0.003125	0.0472973
2020	108	0.0261157	0.129741	0.251135	0.0155528	0.0095926	0.0480261	3.49651	3.68888	2.48491	16.6047	8.55641	4.57471	5.44697	6.91481	11.7224	0	1	0	1	0	0	0	1	0.003704	0.0620155
2021	108	0.0252893	0.12294	0.247576	0.0159731	0.0188128	0.0716398	3.49651	3.71357	2.3979	15.6594	8.537	4.38203	5.54904	6.93238	11.781	0	1	0	1	0	0	0	1	0.004	0.0531561
2022	108	0.0204959	0.0801362	0.195545	0.0147121	0.0507955	0.123612	3.49651	3.73767	2.07944	16.7434	8.51719	4.15888	5.68358	6.94991	11.8145	0	1	0	1	0	0	0	1	0.004545	0.0500783
2023	108	0.0241322	0.0969244	0.220204	0.0151324	0.0197316	0.0998627	3.4012	3.7612	2.07944	16.9139	8.51719	4.58497	5.70496	6.95874	11.8316	0	1	0	1	0	0	0	1	0.005556	0.0583501
2014	110	0.0066116	0.0464711	0.152255	0.0302648	0.0310917	0.107112	2.77259	4.21951	2.07944	16.1847	8.24276	3.46574	4.84478	6.59599	11.6009	0	1	0	0	1	0	1	0	0.001818	0.0446429
2015	110	0.0089256	0.0371739	0.136031	0.0281631	0.0465556	0.12779	1.60944	4.23411	1.79176	16.3473	8.41183	3.46574	4.98013	6.61228	11.6706	0	1	0	0	1	0	1	0	0.002041	0.0239521
2016	110	0.0052893	0.0490454	0.156399	0.0474989	0.0471502	0.132722	2.63906	4.2485	1.60944	16.4456	8.57546	3.46574	5.06117	6.64056	11.7221	0	1	0	0	1	0	1	0	0.002222	0.0355191
2017	110	0.0079339	0.0383322	0.136857	0.0542245	0.077953	0.169258	2.83321	4.26268	2.3979	16.5185	8.76405	3.68888	5.18325	6.67558	11.7845	0	1	0	0	1	0	1	0	0.002564	0.0354767
2018	110	0.0067769	0.0593781	0.180908	0.0672551	0.0913052	0.18312	2.83321	4.27667	2.30259	16.7266	8.59415	3.71357	5.27608	6.70499	11.8272	0	1	0	0	1	0	1	1	0.002778	0.0354767
2019	110	0.0087603	0.0516816	0.154047	0.0870114	0.0916331	0.183968	1.79176	4.29046	2.48491	16.6251	8.59415	4.15888	5.35743	6.73394	11.8485	0	1	0	0	1	0	1	1	0.003125	0.0168919
2020	110	0.0076033	0.054553	0.163355	0.110971	0.109056	0.20009	2.19722	4.30407	1.94591	16.6047	8.55641	4.57471	5.44697	6.91481	11.7224	0	1	0	0	1	0	1	1	0.003704	0.0155039
2021	110	0.0119008	0.0513314	0.161554	0.127364	0.102215	0.190497	2.19722	4.31749	2.3979	15.6594	8.537	4.38203	5.54904	6.93238	11.781	0	1	0	0	1	0	1	1	0.004	0.013289
2022	110	0.0132231	0.04062	0.143329	0.143758	0.055602	0.143924	2.70805	4.33073	2.19722	16.7434	8.51719	4.15888	5.68358	6.94991	11.8145	0	1	0	0	1	0	1	1	0.004545	0.0219092
2023	110	0.0117355	0.0351348	0.141729	0.127364	0.390277	0.27253	2.3979	4.34381	2.19722	16.9139	8.51719	4.58497	5.70496	6.95874	11.8316	0	1	0	0	1	0	1	1	0.005556	0.0201207
2014	111	0.0193388	0.0590762	0.166938	0.0226986	0.0490585	0.121295	2.99573	3.46574	2.77259	16.1847	8.24276	3.46574	4.84478	6.59599	11.6009	0	1	0	0	1	0	1	0	0.001818	0.0565476
2015	111	0.02	0.0702037	0.178247	0.0411938	0.0395464	0.110226	2.56495	3.49651	2.99573	16.3473	8.41183	3.46574	4.98013	6.61228	11.6706	0	1	0	0	1	0	1	0	0.002041	0.0718563
2016	111	0.0218182	0.0797049	0.19594	0.0491803	0.0342161	0.104448	3.29584	3.52636	2.3979	16.4456	8.57546	3.46574	5.06117	6.64056	11.7221	0	1	0	0	1	0	1	0	0.002222	0.0710383
2017	111	0.02	0.0656198	0.171785	0.06095	0.0642907	0.146977	3.3322	3.55535	3.09104	16.5185	8.76405	3.68888	5.18325	6.67558	11.7845	0	1	0	0	1	0	1	0	0.002564	0.059867
2018	111	0.0153719	0.056945	0.161838	0.0962589	0.0607179	0.144447	3.3322	3.58352	3.09104	16.7266	8.59415	3.71357	5.27608	6.70499	11.8272	0	1	0	0	1	0	1	1	0.002778	0.059867
2019	111	0.0138843	0.0638301	0.17574	0.102564	0.0679161	0.153657	2.48491	3.61092	2.70805	16.6251	8.59415	4.15888	5.35743	6.73394	11.8485	0	1	0	0	1	0	1	1	0.003125	0.0371622
2020	111	0.0147107	0.0723068	0.185189	0.121059	0.065131	0.147083	3.43399	3.63759	2.70805	16.6047	8.55641	4.57471	5.44697	6.91481	11.7224	0	1	0	0	1	0	1	1	0.003704	0.0581395
2021	111	0.0150413	0.0602006	0.170711	0.139134	0.0999322	0.186851	3.43399	3.66356	2.56495	15.6594	8.537	4.38203	5.54904	6.93238	11.781	0	1	0	0	1	0	1	1	0.004	0.0498339
2022	111	0.0186777	0.0862097	0.210464	0.159731	0.137967	0.195937	3.43399	3.68888	2.3979	16.7434	8.51719	4.15888	5.68358	6.94991	11.8145	0	1	0	0	1	0	1	1	0.004545	0.0469484
2023	111	0.0186777	0.0727689	0.193143	0.13367	0.333381	0.252195	3.3322	3.71357	2.3979	16.9139	8.51719	4.58497	5.70496	6.95874	11.8316	0	1	0	0	1	0	1	1	0.005556	0.054326
2014	113	0.0299174	0.0671282	0.161847	0.0521227	0.014123	0.0728815	3.43399	3.61092	3.17805	16.1847	8.24276	3.46574	4.84478	6.59599	11.6009	0	1	0	0	1	0	1	0	0.001818	0.0892857
2015	113	0.0307438	0.0575302	0.154623	0.0512821	0.0135697	0.0658937	2.77259	3.63759	3.09104	16.3473	8.41183	3.46574	4.98013	6.61228	11.6706	0	1	0	0	1	0	1	0	0.002041	0.0898204
2016	113	0.0279339	0.0583795	0.154783	0.0643127	0.0145439	0.0698893	3.43399	3.66356	2.94444	16.4456	8.57546	3.46574	5.06117	6.64056	11.7221	0	1	0	0	1	0	1	0	0.002222	0.0819672
2017	113	0.0228099	0.0746553	0.182994	0.0584279	0.0233965	0.0850954	3.80666	3.68888	3.29584	16.5185	8.76405	3.68888	5.18325	6.67558	11.7845	0	1	0	0	1	0	1	0	0.002564	0.097561
2018	113	0.0198347	0.0521379	0.151566	0.0588483	0.0268676	0.0992315	3.80666	3.71357	3.21888	16.7266	8.59415	3.71357	5.27608	6.70499	11.8272	0	1	0	0	1	0	1	1	0.002778	0.097561
2019	113	0.0238017	0.0619186	0.158357	0.0538041	0.0238157	0.0979053	2.99573	3.73767	3.43399	16.6251	8.59415	4.15888	5.35743	6.73394	11.8485	0	1	0	0	1	0	1	1	0.003125	0.0641892
2020	113	0.0168595	0.0681819	0.171169	0.06095	0.0250222	0.0986921	3.04452	3.7612	3.3322	16.6047	8.55641	4.57471	5.44697	6.91481	11.7224	0	1	0	0	1	0	1	1	0.003704	0.0387597
2021	113	0.0218182	0.0687432	0.17718	0.0735603	0.0342032	0.114247	3.13549	3.78419	3.29584	15.6594	8.537	4.38203	5.54904	6.93238	11.781	0	1	0	0	1	0	1	1	0.004	0.0365448
2022	113	0.0224793	0.0661579	0.170989	0.0664145	0.0287712	0.110616	3.17805	3.80666	3.17805	16.7434	8.51719	4.15888	5.68358	6.94991	11.8145	0	1	0	0	1	0	1	1	0.004545	0.0359937
2023	113	0.0218182	0.055368	0.163253	0.07314	0.0274567	0.106903	3.2581	3.82864	3.17805	16.9139	8.51719	4.58497	5.70496	6.95874	11.8316	0	1	0	0	1	0	1	1	0.005556	0.0503018
2014	114	0.0282645	0.0828801	0.188333	0.037831	0.0187698	0.0877244	2.48491	3.49651	1.38629	16.1847	8.24276	3.46574	4.84478	6.59599	11.6009	0	1	0	0	1	0	1	0	0.001818	0.0327381
2015	114	0.0350413	0.0991767	0.206653	0.0306852	0.0168509	0.082809	2.07944	3.52636	2.63906	16.3473	8.41183	3.46574	4.98013	6.61228	11.6706	0	1	0	0	1	0	1	0	0.002041	0.0419162
2016	114	0.0310744	0.0884319	0.195449	0.0277427	0.0191065	0.0916808	3.09104	3.55535	2.3979	16.4456	8.57546	3.46574	5.06117	6.64056	11.7221	0	1	0	0	1	0	1	0	0.002222	0.057377
2017	114	0.0246281	0.0671188	0.173267	0.0382514	0.02413	0.101091	2.99573	3.58352	2.63906	16.5185	8.76405	3.68888	5.18325	6.67558	11.7845	0	1	0	0	1	0	1	0	0.002564	0.0421286
2018	114	0.0218182	0.0538728	0.158311	0.0466583	0.0232664	0.0950804	2.99573	3.61092	2.48491	16.7266	8.59415	3.71357	5.27608	6.70499	11.8272	0	1	0	0	1	0	1	1	0.002778	0.0421286
2019	114	0.0221488	0.0663166	0.170278	0.0474989	0.018661	0.0761827	2.56495	3.63759	2.99573	16.6251	8.59415	4.15888	5.35743	6.73394	11.8485	0	1	0	0	1	0	1	1	0.003125	0.0405405
2020	114	0.0196694	0.0643159	0.171162	0.0512821	0.0280185	0.106017	2.63906	3.66356	2.48491	16.6047	8.55641	4.57471	5.44697	6.91481	11.7224	0	1	0	0	1	0	1	1	0.003704	0.0251938
2021	114	0.025124	0.0774483	0.184513	0.0659941	0.033981	0.113453	2.63906	3.68888	2.30259	15.6594	8.537	4.38203	5.54904	6.93238	11.781	0	1	0	0	1	0	1	1	0.004	0.0215947
2022	114	0.032562	0.0827595	0.189177	0.0727196	0.116017	0.155993	2.63906	3.71357	2.63906	16.7434	8.51719	4.15888	5.68358	6.94991	11.8145	0	1	0	0	1	0	1	1	0.004545	0.0203443
2023	114	0.032562	0.0789266	0.184036	0.0819672	0.178679	0.180717	2.70805	3.73767	2.63906	16.9139	8.51719	4.58497	5.70496	6.95874	11.8316	0	1	0	0	1	0	1	1	0.005556	0.028169
2014	115	0.011405	0.0515271	0.153614	0.0197562	0.0147381	0.0671942	2.94444	4.47734	1.94591	16.1847	8.24276	3.46574	4.84478	6.59599	11.6009	0	1	0	0	1	1	0	0	0.001818	0.0535714
2015	115	0.0077686	0.0670753	0.184579	0.0218579	0.0271849	0.0867481	1.94591	4.48864	2.07944	16.3473	8.41183	3.46574	4.98013	6.61228	11.6706	0	1	0	0	1	1	0	0	0.002041	0.0359281
2016	115	0.0077686	0.0596632	0.169118	0.0252207	0.0319816	0.0913482	2.63906	4.49981	1.94591	16.4456	8.57546	3.46574	5.06117	6.64056	11.7221	0	1	0	0	1	1	0	0	0.002222	0.0355191
2017	115	0.0071074	0.0751924	0.201499	0.0226986	0.014886	0.0674197	2.99573	4.51086	2.30259	16.5185	8.76405	3.68888	5.18325	6.67558	11.7845	0	1	0	0	1	1	0	0	0.002564	0.0421286
2018	115	0.0067769	0.0297192	0.116591	0.0172341	0.0317642	0.0942181	2.99573	4.52179	2.63906	16.7266	8.59415	3.71357	5.27608	6.70499	11.8272	0	1	0	0	1	1	0	1	0.002778	0.0421286
2019	115	0.0084298	0.0609415	0.168727	0.0252207	0.0327546	0.094969	2.70805	4.5326	2.77259	16.6251	8.59415	4.15888	5.35743	6.73394	11.8485	0	1	0	0	1	1	0	1	0.003125	0.0472973
2020	115	0.0094215	0.0670368	0.183497	0.0323665	0.0546098	0.128076	2.94444	4.54329	1.94591	16.6047	8.55641	4.57471	5.44697	6.91481	11.7224	0	1	0	0	1	1	0	1	0.003704	0.0348837
2021	115	0.0056198	0.0569944	0.180538	0.0277427	0.0176867	0.0792239	2.94444	4.55388	1.79176	15.6594	8.537	4.38203	5.54904	6.93238	11.781	0	1	0	0	1	1	0	1	0.004	0.0299003
2022	115	0.0046281	0.0373331	0.146208	0.0323665	0.0261533	0.0920128	2.94444	4.56435	2.07944	16.7434	8.51719	4.15888	5.68358	6.94991	11.8145	0	1	0	0	1	1	0	1	0.004545	0.028169
2023	115	0.005124	0.042696	0.141755	0.0319462	0.28753	0.205409	2.83321	4.57471	2.07944	16.9139	8.51719	4.58497	5.70496	6.95874	11.8316	0	1	0	0	1	1	0	1	0.005556	0.0321932
2014	116	0.0072727	0.0449289	0.158732	0.0058848	0.015358	0.087393	1.38629	4.21951	1.60944	16.1847	8.24276	3.46574	4.84478	6.59599	11.6009	0	1	0	0	1	1	0	0	0.001818	0.0089286
2015	116	0.0061157	0.0438603	0.160336	0.0071459	0.0119096	0.0674378	0.693147	4.23411	1.09861	16.3473	8.41183	3.46574	4.98013	6.61228	11.6706	0	1	0	0	1	1	0	0	0.002041	0.005988
2016	116	0.006281	0.0492592	0.172015	0.0071459	0.0128718	0.0708989	0.693147	4.2485	1.09861	16.4456	8.57546	3.46574	5.06117	6.64056	11.7221	0	1	0	0	1	1	0	0	0.002222	0.0027322
2017	116	0.0031405	0.0491197	0.180512	0.0100883	0.0128854	0.0697827	1.60944	4.26268	1.09861	16.5185	8.76405	3.68888	5.18325	6.67558	11.7845	0	1	0	0	1	1	0	0	0.002564	0.0088692
2018	116	0.0031405	0.0210317	0.119755	0.0063052	0.0198678	0.0914079	1.60944	4.27667	0.693147	16.7266	8.59415	3.71357	5.27608	6.70499	11.8272	0	1	0	0	1	1	0	1	0.002778	0.0088692
2019	116	0.002314	0.0450429	0.167256	0.0071459	0.0136197	0.0760133	1.38629	4.29046	1.60944	16.6251	8.59415	4.15888	5.35743	6.73394	11.8485	0	1	0	0	1	1	0	1	0.003125	0.0101351
2020	116	0.0031405	0.0731372	0.226828	0.0126103	0.0391486	0.116534	3.21888	4.30407	0.693147	16.6047	8.55641	4.57471	5.44697	6.91481	11.7224	0	1	0	0	1	1	0	1	0.003704	0.0465116
2021	116	0.0018182	0.0705532	0.227943	0.013451	0.0208458	0.0945936	3.21888	4.31749	0	15.6594	8.537	4.38203	5.54904	6.93238	11.781	0	1	0	0	1	1	0	1	0.004	0.0398671
2022	116	0.0018182	0.0486955	0.186649	0.0063052	0.0205831	0.0948961	3.21888	4.33073	2.07944	16.7434	8.51719	4.15888	5.68358	6.94991	11.8145	0	1	0	0	1	1	0	1	0.004545	0.0375587
2023	116	0.0018182	0.0349433	0.159457	0.0079865	0.0268452	0.105249	3.09104	4.34381	2.07944	16.9139	8.51719	4.58497	5.70496	6.95874	11.8316	0	1	0	0	1	1	0	1	0.005556	0.0422535
2014	117	0.0089256	0.0578307	0.166213	0.0172341	0.0224449	0.0868466	2.77259	4.47734	1.94591	16.1847	8.24276	3.46574	4.84478	6.59599	11.6009	0	1	0	0	1	1	0	0	0.001818	0.0446429
2015	117	0.0057851	0.0393134	0.137066	0.0138714	0.0150168	0.0746469	2.63906	4.48864	2.48491	16.3473	8.41183	3.46574	4.98013	6.61228	11.6706	0	1	0	0	1	1	0	0	0.002041	0.0778443
2016	117	0.0049587	0.0350716	0.124436	0.0142917	0.0142099	0.0720159	2.89037	4.49981	2.48491	16.4456	8.57546	3.46574	5.06117	6.64056	11.7221	0	1	0	0	1	1	0	0	0.002222	0.0464481
2017	117	0.0064463	0.0303638	0.120248	0.0147121	0.0201888	0.0770912	3.13549	4.51086	2.56495	16.5185	8.76405	3.68888	5.18325	6.67558	11.7845	0	1	0	0	1	1	0	0	0.002564	0.0487805
2018	117	0.0069421	0.0427598	0.143339	0.0193359	0.0221092	0.0872681	3.13549	4.52179	2.99573	16.7266	8.59415	3.71357	5.27608	6.70499	11.8272	0	1	0	0	1	1	0	1	0.002778	0.0487805
2019	117	0.0059504	0.0387572	0.136184	0.0348886	0.0352774	0.107034	2.48491	4.5326	3.13549	16.6251	8.59415	4.15888	5.35743	6.73394	11.8485	0	1	0	0	1	1	0	1	0.003125	0.0371622
2020	117	0.0072727	0.0259291	0.106747	0.0323665	0.0248054	0.0905022	2.89037	4.54329	2.83321	16.6047	8.55641	4.57471	5.44697	6.91481	11.7224	0	1	0	0	1	1	0	1	0.003704	0.0329457
2021	117	0.0090909	0.0342193	0.123192	0.0382514	0.0362298	0.101818	2.94444	4.55388	3.09104	15.6594	8.537	4.38203	5.54904	6.93238	11.781	0	1	0	0	1	1	0	1	0.004	0.0299003
2022	117	0.0076033	0.0273579	0.109492	0.0453972	0.0483791	0.120775	2.99573	4.56435	2.89037	16.7434	8.51719	4.15888	5.68358	6.94991	11.8145	0	1	0	0	1	1	0	1	0.004545	0.029734
2023	117	0.0082645	0.0226545	0.10176	0.0445565	0.135098	0.152894	3.09104	4.57471	2.89037	16.9139	8.51719	4.58497	5.70496	6.95874	11.8316	0	1	0	0	1	1	0	1	0.005556	0.0422535
2014	118	0.0856198	0.187006	0.24747	0.0084069	0.0121527	0.0629002	3.58352	4.34381	2.19722	16.1847	8.24276	3.46574	4.84478	6.59599	11.6009	0	1	0	1	0	0	0	0	0.001818	0.104167
2015	118	0.0876033	0.183852	0.243032	0.0130307	0.0174603	0.0620969	2.83321	4.35671	2.83321	16.3473	8.41183	3.46574	4.98013	6.61228	11.6706	0	1	0	1	0	0	0	0	0.002041	0.0958084
2016	118	0.0723967	0.14081	0.212244	0.013451	0.0281356	0.0968221	3.13549	4.36945	2.94444	16.4456	8.57546	3.46574	5.06117	6.64056	11.7221	0	1	0	1	0	0	0	0	0.002222	0.0601093
2017	118	0.0601653	0.147315	0.228577	0.0218579	0.0276695	0.0865605	3.21888	4.38203	2.83321	16.5185	8.76405	3.68888	5.18325	6.67558	11.7845	0	1	0	1	0	0	0	0	0.002564	0.0532151
2018	118	0.0520661	0.120106	0.20242	0.0306852	0.0233506	0.0757444	3.21888	4.39445	3.29584	16.7266	8.59415	3.71357	5.27608	6.70499	11.8272	0	1	0	1	0	0	0	1	0.002778	0.0532151
2019	118	0.0471074	0.134618	0.22904	0.0327869	0.016682	0.0622161	3.13549	4.40672	2.70805	16.6251	8.59415	4.15888	5.35743	6.73394	11.8485	0	1	0	1	0	0	0	1	0.003125	0.0743243
2020	118	0.0457851	0.128969	0.226709	0.0357293	0.0194676	0.0822059	3.13549	4.41884	2.63906	16.6047	8.55641	4.57471	5.44697	6.91481	11.7224	0	1	0	1	0	0	0	1	0.003704	0.0426357
2021	118	0.0457851	0.129333	0.226523	0.0462379	0.0345431	0.0974419	3.13549	4.43082	3.2581	15.6594	8.537	4.38203	5.54904	6.93238	11.781	0	1	0	1	0	0	0	1	0.004	0.0365448
2022	118	0.0471074	0.110238	0.2119	0.04876	0.0442895	0.121923	3.13549	4.44265	2.48491	16.7434	8.51719	4.15888	5.68358	6.94991	11.8145	0	1	0	1	0	0	0	1	0.004545	0.0344288
2023	118	0.0471074	0.101385	0.208325	0.0474989	0.0277452	0.107187	3.13549	4.45435	2.48491	16.9139	8.51719	4.58497	5.70496	6.95874	11.8316	0	1	0	1	0	0	0	1	0.005556	0.0442656
2014	120	0.0117355	0.0538177	0.15776	0.230769	0.0268724	0.0849963	2.63906	4.02535	2.3979	16.5869	8.18869	3.58352	5.42935	7.33304	11.7635	1	0	0	0	1	0	1	0	0.002632	0.0301624
2015	120	0.0095868	0.0537064	0.15952	0.290038	0.0302233	0.0893687	2.19722	4.04305	2.89037	16.3506	8.29405	3.63759	5.73979	7.37522	11.8218	1	0	0	0	1	0	1	0	0.00303	0.0182648
2016	120	0.0100826	0.0676405	0.184162	0.340479	0.0366741	0.100472	2.19722	4.06044	2.63906	16.4186	8.45532	3.73767	5.7776	7.42618	11.8631	1	0	0	0	1	0	1	0	0.003571	0.0185185
2017	120	0.0099174	0.0513163	0.162051	0.393022	0.0449301	0.113883	2.07944	4.07754	2.56495	16.1492	8.55641	3.85015	6.00471	7.46581	11.9229	1	0	0	0	1	0	1	0	0.003846	0.0196629
2018	120	0.0092562	0.0487987	0.155624	0.424969	0.0570375	0.133635	2.07944	4.09434	2.48491	16.7157	8.64822	3.91202	6.0909	7.49506	11.9543	1	0	0	0	1	0	1	1	0.004167	0.016092
2019	120	0.0067769	0.0621215	0.184471	0.443464	0.0710644	0.153438	2.89037	4.11087	2.89037	16.8564	8.66561	4.14313	6.26335	7.51328	11.9604	1	0	0	0	1	0	1	1	0.004545	0.0344828
2020	120	0.0090909	0.0361933	0.125365	0.423707	0.0732157	0.154869	3.04452	4.12713	2.30259	16.7833	8.69951	4.06044	6.32721	7.53638	11.8134	1	0	0	0	1	0	1	1	0.005556	0.0454545
2021	120	0.013719	0.0588772	0.164156	0.432535	0.0810185	0.163415	2.83321	4.14313	1.38629	16.8663	8.72745	4.41884	6.38027	7.54012	11.9208	1	0	0	0	1	0	1	1	0.005882	0.0314342
2022	120	0.0112397	0.0531112	0.154975	0.479613	0.0818246	0.167163	2.89037	4.15888	2.48491	16.8513	8.7323	4.60517	6.44244	7.53605	11.9423	1	0	0	0	1	0	1	1	0.006329	0.0329457
2023	120	0.0110744	0.0574882	0.164367	0.433375	0.127956	0.189577	3.3322	4.17439	2.48491	16.9725	8.74831	4.82831	6.4683	7.54099	11.9931	1	0	0	0	1	0	1	1	0.007143	0.0505618
2014	121	0.0218182	0.0335989	0.0948953	-0.0004203	0	0	2.77259	3.04452	1.38629	16.5869	8.18869	3.58352	5.42935	7.33304	11.7635	1	0	0	1	0	0	0	0	0.002632	0.0348028
2015	121	0.0229752	0.0338386	0.101355	0	0.0192135	0.0910236	2.83321	3.09104	1.09861	16.3506	8.29405	3.63759	5.73979	7.37522	11.8218	1	0	0	1	0	0	0	0	0.00303	0.0365297
2016	121	0.0277686	0.0406005	0.106283	-0.0004203	0	0	2.83321	3.13549	1.60944	16.4186	8.45532	3.73767	5.7776	7.42618	11.8631	1	0	0	1	0	0	0	0	0.003571	0.037037
2017	121	0.0214876	0.0363417	0.102813	-0.0004203	0	0	2.70805	3.17805	1.94591	16.1492	8.55641	3.85015	6.00471	7.46581	11.9229	1	0	0	1	0	0	0	0	0.003846	0.0393258
2018	121	0.0157025	0.0284513	0.0892733	0.0004203	0.0008526	0.0059276	2.70805	3.21888	1.60944	16.7157	8.64822	3.91202	6.0909	7.49506	11.9543	1	0	0	1	0	0	0	1	0.004167	0.0321839
2019	121	0.0128926	0.0454163	0.133615	0.0004203	0.0022087	0.0139195	2.77259	3.2581	2.07944	16.8564	8.66561	4.14313	6.26335	7.51328	11.9604	1	0	0	1	0	0	0	1	0.004545	0.030426
2020	121	0.013719	0.0534505	0.157239	0.0008407	0.0016893	0.0102215	2.77259	3.29584	1.60944	16.7833	8.69951	4.06044	6.32721	7.53638	11.8134	1	0	0	1	0	0	0	1	0.005556	0.0340909
2021	121	0.0120661	0.039042	0.13442	0	0	0	2.77259	3.3322	1.79176	16.8663	8.72745	4.41884	6.38027	7.54012	11.9208	1	0	0	1	0	0	0	1	0.005882	0.0294695
2022	121	0.0123967	0.0461263	0.151708	0.0008407	0.0200438	0.0959358	2.63906	3.3673	1.38629	16.8513	8.7323	4.60517	6.44244	7.53605	11.9423	1	0	0	1	0	0	0	1	0.006329	0.0251938
2023	121	0.0119008	0.031261	0.123282	-0.0004203	0	0	2.63906	3.4012	1.38629	16.9725	8.74831	4.82831	6.4683	7.54099	11.9931	1	0	0	1	0	0	0	1	0.007143	0.0243446
2014	122	0.0299174	0.0941196	0.193371	0.0138714	0.0120851	0.0662679	3.46574	4.02535	2.07944	16.5869	8.18869	3.58352	5.42935	7.33304	11.7635	1	0	0	1	0	0	0	0	0.002632	0.0719258
2015	122	0.0277686	0.105808	0.212676	0.0159731	0.0196942	0.0806688	3.46574	4.04305	2.63906	16.3506	8.29405	3.63759	5.73979	7.37522	11.8218	1	0	0	1	0	0	0	0	0.00303	0.0707763
2016	122	0.0279339	0.0956021	0.205461	0.0163934	0.0196994	0.0756946	3.46574	4.06044	2.48491	16.4186	8.45532	3.73767	5.7776	7.42618	11.8631	1	0	0	1	0	0	0	0	0.003571	0.0717593
2017	122	0.0277686	0.0989923	0.20024	0.0193359	0.0105317	0.0547203	2.77259	4.07754	2.07944	16.1492	8.55641	3.85015	6.00471	7.46581	11.9229	1	0	0	1	0	0	0	0	0.003846	0.0421348
2018	122	0.0238017	0.0898888	0.192633	0.0117697	0.0118373	0.0655397	2.83321	4.09434	2.19722	16.7157	8.64822	3.91202	6.0909	7.49506	11.9543	1	0	0	1	0	0	0	1	0.004167	0.0367816
2019	122	0.0221488	0.0874922	0.193027	0.0205969	0.0203953	0.0717044	2.89037	4.11087	2.3979	16.8564	8.66561	4.14313	6.26335	7.51328	11.9604	1	0	0	1	0	0	0	1	0.004545	0.0344828
2020	122	0.0209917	0.0687879	0.1825	0.0201765	0.0161412	0.058668	3.13549	4.12713	2.48491	16.7833	8.69951	4.06044	6.32721	7.53638	11.8134	1	0	0	1	0	0	0	1	0.005556	0.05
2021	122	0.0203306	0.0705765	0.177044	0.0294241	0.0146765	0.0700746	3.09104	4.14313	2.83321	16.8663	8.72745	4.41884	6.38027	7.54012	11.9208	1	0	0	1	0	0	0	1	0.005882	0.0412574
2022	122	0.0168595	0.0592935	0.164142	0.0369903	0.0243378	0.0809113	3.17805	4.15888	2.56495	16.8513	8.7323	4.60517	6.44244	7.53605	11.9423	1	0	0	1	0	0	0	1	0.006329	0.0445736
2023	122	0.0150413	0.0501486	0.153278	0.0340479	0.030142	0.106237	3.3322	4.17439	2.56495	16.9725	8.74831	4.82831	6.4683	7.54099	11.9931	1	0	0	1	0	0	0	1	0.007143	0.0505618
2014	124	0.0305785	0.059859	0.143594	0.0390921	0.0331865	0.100433	3.29584	3.66356	2.77259	16.5869	8.18869	3.58352	5.42935	7.33304	11.7635	1	0	0	0	1	0	1	0	0.002632	0.0603248
2015	124	0.0317355	0.0731761	0.171699	0.0420345	0.0296487	0.100234	3.43399	3.68888	2.89037	16.3506	8.29405	3.63759	5.73979	7.37522	11.8218	1	0	0	0	1	0	1	0	0.00303	0.0684932
2016	124	0.033719	0.06284	0.154654	0.0575872	0.0238774	0.0915482	3.43399	3.71357	2.89037	16.4186	8.45532	3.73767	5.7776	7.42618	11.8631	1	0	0	0	1	0	1	0	0.003571	0.0694444
2017	124	0.0332231	0.0631533	0.155128	0.074401	0.0336376	0.106025	2.83321	3.73767	2.77259	16.1492	8.55641	3.85015	6.00471	7.46581	11.9229	1	0	0	0	1	0	1	0	0.003846	0.0449438
2018	124	0.0289256	0.0621633	0.158345	0.10971	0.0370173	0.113792	3.61092	3.7612	2.94444	16.7157	8.64822	3.91202	6.0909	7.49506	11.9543	1	0	0	0	1	0	1	1	0.004167	0.0827586
2019	124	0.0292562	0.0679977	0.169436	0.132829	0.0433103	0.123436	3.68888	3.78419	3.09104	16.8564	8.66561	4.14313	6.26335	7.51328	11.9604	1	0	0	0	1	0	1	1	0.004545	0.0791075
2020	124	0.0257851	0.0671845	0.169416	0.149222	0.0467297	0.131179	3.95124	3.80666	2.56495	16.7833	8.69951	4.06044	6.32721	7.53638	11.8134	1	0	0	0	1	0	1	1	0.005556	0.115909
2021	124	0.0300826	0.0709822	0.1709	0.163094	0.0589784	0.142106	4.06044	3.82864	1.94591	16.8663	8.72745	4.41884	6.38027	7.54012	11.9208	1	0	0	0	1	0	1	1	0.005882	0.111984
2022	124	0.0309091	0.0622167	0.159804	0.196721	0.0578826	0.144123	4.02535	3.85015	2.56495	16.8513	8.7323	4.60517	6.44244	7.53605	11.9423	1	0	0	0	1	0	1	1	0.006329	0.106589
2023	124	0.0373554	0.0613499	0.156113	0.17024	0.0562803	0.141628	3.85015	3.8712	2.56495	16.9725	8.74831	4.82831	6.4683	7.54099	11.9931	1	0	0	0	1	0	1	1	0.007143	0.0861423
2014	125	0.0449587	0.0737134	0.155621	0.0466583	0.0175669	0.0803437	3.09104	4.02535	2.70805	16.5869	8.18869	3.58352	5.42935	7.33304	11.7635	1	0	0	0	1	0	1	0	0.002632	0.0487239
2015	125	0.0426446	0.069743	0.152069	0.06095	0.0171352	0.073229	2.94444	4.04305	3.17805	16.3506	8.29405	3.63759	5.73979	7.37522	11.8218	1	0	0	0	1	0	1	0	0.00303	0.0410959
2016	125	0.0335537	0.0686451	0.153347	0.0718789	0.0133738	0.0649004	2.94444	4.06044	2.83321	16.4186	8.45532	3.73767	5.7776	7.42618	11.8631	1	0	0	0	1	0	1	0	0.003571	0.0416667
2017	125	0.0338843	0.0627218	0.149762	0.075662	0.0190679	0.0882647	2.77259	4.07754	2.94444	16.1492	8.55641	3.85015	6.00471	7.46581	11.9229	1	0	0	0	1	0	1	0	0.003846	0.0421348
2018	125	0.0335537	0.0502044	0.131843	0.0962589	0.0247061	0.096557	2.83321	4.09434	3.13549	16.7157	8.64822	3.91202	6.0909	7.49506	11.9543	1	0	0	0	1	0	1	1	0.004167	0.0367816
2019	125	0.0335537	0.0705982	0.156826	0.0769231	0.0283249	0.109114	2.94444	4.11087	2.89037	16.8564	8.66561	4.14313	6.26335	7.51328	11.9604	1	0	0	0	1	0	1	1	0.004545	0.0365112
2020	125	0.0373554	0.0807329	0.167257	0.0722993	0.0235327	0.098554	2.77259	4.12713	2.83321	16.7833	8.69951	4.06044	6.32721	7.53638	11.8134	1	0	0	0	1	0	1	1	0.005556	0.0340909
2021	125	0.0363636	0.0875452	0.179113	0.0907945	0.0324659	0.11186	2.89037	4.14313	2.30259	16.8663	8.72745	4.41884	6.38027	7.54012	11.9208	1	0	0	0	1	0	1	1	0.005882	0.0333988
2022	125	0.0328926	0.0662256	0.158679	0.074401	0.0282043	0.106775	2.83321	4.15888	2.48491	16.8513	8.7323	4.60517	6.44244	7.53605	11.9423	1	0	0	0	1	0	1	1	0.006329	0.0310078
2023	125	0.0365289	0.0659182	0.155735	0.104246	0.024162	0.102439	2.63906	4.17439	2.48491	16.9725	8.74831	4.82831	6.4683	7.54099	11.9931	1	0	0	0	1	0	1	1	0.007143	0.0243446
2014	126	0.0466116	0.110632	0.19558	0.0659941	0.019278	0.0852187	3.09104	4.02535	2.56495	16.5869	8.18869	3.58352	5.42935	7.33304	11.7635	1	0	0	0	1	0	1	0	0.002632	0.0487239
2015	126	0.0403306	0.095563	0.186511	0.0807062	0.0176101	0.0829144	3.17805	4.04305	3.21888	16.3506	8.29405	3.63759	5.73979	7.37522	11.8218	1	0	0	0	1	0	1	0	0.00303	0.0525114
2016	126	0.0401653	0.0928994	0.180158	0.09752	0.0285791	0.104134	3.17805	4.06044	2.63906	16.4186	8.45532	3.73767	5.7776	7.42618	11.8631	1	0	0	0	1	0	1	0	0.003571	0.0532407
2017	126	0.0482645	0.0972936	0.180618	0.117696	0.0301758	0.103872	2.83321	4.07754	2.89037	16.1492	8.55641	3.85015	6.00471	7.46581	11.9229	1	0	0	0	1	0	1	0	0.003846	0.0449438
2018	126	0.0391736	0.0796175	0.164897	0.104666	0.0298195	0.0991472	2.89037	4.09434	3.17805	16.7157	8.64822	3.91202	6.0909	7.49506	11.9543	1	0	0	0	1	0	1	1	0.004167	0.0390805
2019	126	0.0461157	0.0997737	0.185697	0.108869	0.0344321	0.10004	3.13549	4.11087	2.83321	16.8564	8.66561	4.14313	6.26335	7.51328	11.9604	1	0	0	0	1	0	1	1	0.004545	0.0446247
2020	126	0.0444628	0.0998577	0.18888	0.102564	0.030448	0.101389	3.04452	4.12713	1.94591	16.7833	8.69951	4.06044	6.32721	7.53638	11.8134	1	0	0	0	1	0	1	1	0.005556	0.0454545
2021	126	0.0497521	0.0990615	0.184949	0.129046	0.0507095	0.130281	3.09104	4.14313	1.94591	16.8663	8.72745	4.41884	6.38027	7.54012	11.9208	1	0	0	0	1	0	1	1	0.005882	0.0412574
2022	126	0.0449587	0.0852531	0.176161	0.105927	0.0379631	0.116263	3.66356	4.15888	2.48491	16.8513	8.7323	4.60517	6.44244	7.53605	11.9423	1	0	0	0	1	0	1	1	0.006329	0.0736434
2023	126	0.0494215	0.0802726	0.170298	0.0945776	0.16033	0.162428	3.17805	4.17439	2.48491	16.9725	8.74831	4.82831	6.4683	7.54099	11.9931	1	0	0	0	1	0	1	1	0.007143	0.0430712
2014	127	0.0038017	0.0479931	0.146678	0.0617907	0.0164734	0.0804375	2.07944	3.98898	2.19722	16.5869	8.18869	3.58352	5.42935	7.33304	11.7635	1	0	0	0	1	0	1	0	0.002632	0.0162413
2015	127	0.0028099	0.0144842	0.0826038	0.0462379	0.0269557	0.0961361	1.79176	4.00733	2.48491	16.3506	8.29405	3.63759	5.73979	7.37522	11.8218	1	0	0	0	1	0	1	0	0.00303	0.0114155
2016	127	0.0019835	0.0263271	0.122892	0.0445565	0.0209596	0.0963409	1.79176	4.02535	2.48491	16.4186	8.45532	3.73767	5.7776	7.42618	11.8631	1	0	0	0	1	0	1	0	0.003571	0.0115741
2017	127	0.002314	0.0276076	0.119511	0.0588483	0.0314437	0.106381	1.79176	4.04305	2.48491	16.1492	8.55641	3.85015	6.00471	7.46581	11.9229	1	0	0	0	1	0	1	0	0.003846	0.0140449
2018	127	0.0004959	0.0573144	0.176881	0.0710383	0.0361365	0.115692	1.79176	4.06044	1.60944	16.7157	8.64822	3.91202	6.0909	7.49506	11.9543	1	0	0	0	1	0	1	1	0.004167	0.0114943
2019	127	0.0013223	0.0552875	0.174875	0.0664145	0.0306618	0.102258	2.30259	4.07754	2.63906	16.8564	8.66561	4.14313	6.26335	7.51328	11.9604	1	0	0	0	1	0	1	1	0.004545	0.0182556
2020	127	0.0016529	0.0358949	0.14282	0.0722993	0.0399953	0.119088	1.79176	4.09434	1.09861	16.7833	8.69951	4.06044	6.32721	7.53638	11.8134	1	0	0	0	1	0	1	1	0.005556	0.0113636
2021	127	0.0016529	0.0596955	0.174351	0.0748214	0.0318447	0.109007	1.60944	4.11087	2.30259	16.8663	8.72745	4.41884	6.38027	7.54012	11.9208	1	0	0	0	1	0	1	1	0.005882	0.0078585
2022	127	0.001157	0.0286714	0.150891	0.0840689	0.0309573	0.113114	2.07944	4.12713	1.94591	16.8513	8.7323	4.60517	6.44244	7.53605	11.9423	1	0	0	0	1	0	1	1	0.006329	0.0135659
2023	127	0.002314	0.0196587	0.0970031	0.0769231	0.0324284	0.114035	1.60944	4.14313	1.94591	16.9725	8.74831	4.82831	6.4683	7.54099	11.9931	1	0	0	0	1	0	1	1	0.007143	0.0074906
2014	128	0.0090909	0.0398809	0.135142	0.0201765	0.0153059	0.0740034	2.48491	4.12713	2.19722	16.5869	8.18869	3.58352	5.42935	7.33304	11.7635	1	0	0	0	1	1	0	0	0.002632	0.025522
2015	128	0.0092562	0.0403765	0.133299	0.0218579	0.0266237	0.0878163	2.70805	4.14313	2.77259	16.3506	8.29405	3.63759	5.73979	7.37522	11.8218	1	0	0	0	1	1	0	0	0.00303	0.0319635
2016	128	0.0090909	0.0493867	0.145353	0.02438	0.0225514	0.0839608	2.70805	4.15888	2.30259	16.4186	8.45532	3.73767	5.7776	7.42618	11.8631	1	0	0	0	1	1	0	0	0.003571	0.0324074
2017	128	0.011405	0.0620586	0.167809	0.0210172	0.020449	0.0766802	2.56495	4.17439	2.63906	16.1492	8.55641	3.85015	6.00471	7.46581	11.9229	1	0	0	0	1	1	0	0	0.003846	0.0337079
2018	128	0.0092562	0.0526942	0.15109	0.023119	0.0182228	0.088077	2.63906	4.18965	2.30259	16.7157	8.64822	3.91202	6.0909	7.49506	11.9543	1	0	0	0	1	1	0	1	0.004167	0.0298851
2019	128	0.0084298	0.0413123	0.133892	0.0189155	0.0182338	0.08369	2.77259	4.20469	2.19722	16.8564	8.66561	4.14313	6.26335	7.51328	11.9604	1	0	0	0	1	1	0	1	0.004545	0.030426
2020	128	0.0105785	0.0564412	0.170527	0.0290038	0.0294862	0.0906514	2.56495	4.21951	1.94591	16.7833	8.69951	4.06044	6.32721	7.53638	11.8134	1	0	0	0	1	1	0	1	0.005556	0.0272727
2021	128	0.0082645	0.0496333	0.150431	0.0306852	0.0252516	0.0889843	2.89037	4.23411	1.60944	16.8663	8.72745	4.41884	6.38027	7.54012	11.9208	1	0	0	0	1	1	0	1	0.005882	0.0333988
2022	128	0.0046281	0.0247911	0.108497	0.0285834	0.0274757	0.0950916	2.94444	4.2485	2.07944	16.8513	8.7323	4.60517	6.44244	7.53605	11.9423	1	0	0	0	1	1	0	1	0.006329	0.0348837
2023	128	0.0071074	0.031803	0.114188	0.0248003	0.0179026	0.0887622	2.77259	4.26268	2.07944	16.9725	8.74831	4.82831	6.4683	7.54099	11.9931	1	0	0	0	1	1	0	1	0.007143	0.0280899
2014	129	0.011405	0.0505071	0.155488	0.0218579	0.0283137	0.0820699	2.07944	4.12713	2.48491	16.5869	8.18869	3.58352	5.42935	7.33304	11.7635	1	0	0	0	1	1	0	0	0.002632	0.0162413
2015	129	0.011405	0.0484425	0.151125	0.0214376	0.0133162	0.0578762	2.07944	4.14313	2.70805	16.3506	8.29405	3.63759	5.73979	7.37522	11.8218	1	0	0	0	1	1	0	0	0.00303	0.0159817
2016	129	0.0099174	0.0641071	0.183889	0.0248003	0.0185885	0.0734936	2.19722	4.15888	2.83321	16.4186	8.45532	3.73767	5.7776	7.42618	11.8631	1	0	0	0	1	1	0	0	0.003571	0.0185185
2017	129	0.0105785	0.0685147	0.193823	0.0248003	0.0207078	0.0739165	2.30259	4.17439	2.56495	16.1492	8.55641	3.85015	6.00471	7.46581	11.9229	1	0	0	0	1	1	0	0	0.003846	0.0252809
2018	129	0.0097521	0.0422929	0.143522	0.0205969	0.0311317	0.0873978	2.63906	4.18965	2.48491	16.7157	8.64822	3.91202	6.0909	7.49506	11.9543	1	0	0	0	1	1	0	1	0.004167	0.0298851
2019	129	0.0077686	0.0474737	0.146772	0.0214376	0.0182606	0.0811279	2.56495	4.20469	2.70805	16.8564	8.66561	4.14313	6.26335	7.51328	11.9604	1	0	0	0	1	1	0	1	0.004545	0.0243408
2020	129	0.0090909	0.0596884	0.175146	0.0264817	0.0187884	0.0841231	3.04452	4.21951	2.56495	16.7833	8.69951	4.06044	6.32721	7.53638	11.8134	1	0	0	0	1	1	0	1	0.005556	0.0454545
2021	129	0.0105785	0.0459755	0.148026	0.0407734	0.0256474	0.0883054	3.2581	4.23411	2.70805	16.8663	8.72745	4.41884	6.38027	7.54012	11.9208	1	0	0	0	1	1	0	1	0.005882	0.0491159
2022	129	0.0112397	0.0403602	0.142666	0.0407734	0.0190932	0.0693719	3.13549	4.2485	3.09104	16.8513	8.7323	4.60517	6.44244	7.53605	11.9423	1	0	0	0	1	1	0	1	0.006329	0.0426357
2023	129	0.0100826	0.0340112	0.138571	0.0420345	0.131688	0.139291	3.46574	4.26268	3.09104	16.9725	8.74831	4.82831	6.4683	7.54099	11.9931	1	0	0	0	1	1	0	1	0.007143	0.0580524
2014	130	0.0163636	0.061519	0.162495	0.0517024	0.0197357	0.0717658	2.89037	4.12713	2.63906	16.5869	8.18869	3.58352	5.42935	7.33304	11.7635	1	0	0	0	1	0	1	0	0.002632	0.0394432
2015	130	0.0150413	0.0621848	0.185565	0.062211	0.0180252	0.0647091	2.77259	4.14313	2.48491	16.3506	8.29405	3.63759	5.73979	7.37522	11.8218	1	0	0	0	1	0	1	0	0.00303	0.0342466
2016	130	0.0104132	0.0535017	0.15944	0.0680958	0.0290608	0.0931835	2.77259	4.15888	2.70805	16.4186	8.45532	3.73767	5.7776	7.42618	11.8631	1	0	0	0	1	0	1	0	0.003571	0.0347222
2017	130	0.0133884	0.0632168	0.170163	0.111812	0.0322433	0.10584	2.77259	4.17439	2.3979	16.1492	8.55641	3.85015	6.00471	7.46581	11.9229	1	0	0	0	1	0	1	0	0.003846	0.0421348
2018	130	0.0069421	0.039461	0.143481	0.118117	0.0326761	0.113234	3.21888	4.18965	2.56495	16.7157	8.64822	3.91202	6.0909	7.49506	11.9543	1	0	0	0	1	0	1	1	0.004167	0.0551724
2019	130	0.0090909	0.0609632	0.170444	0.200084	0.050057	0.131174	3.17805	4.20469	2.83321	16.8564	8.66561	4.14313	6.26335	7.51328	11.9604	1	0	0	0	1	0	1	1	0.004545	0.0466531
2020	130	0.0090909	0.0640266	0.187885	0.186213	0.0466419	0.124268	2.99573	4.21951	1.94591	16.7833	8.69951	4.06044	6.32721	7.53638	11.8134	1	0	0	0	1	0	1	1	0.005556	0.0431818
2021	130	0.0109091	0.0535853	0.161962	0.140395	0.0412239	0.120596	3.3322	4.23411	1.38629	16.8663	8.72745	4.41884	6.38027	7.54012	11.9208	1	0	0	0	1	0	1	1	0.005882	0.0530452
2022	130	0.008595	0.055151	0.159088	0.132829	0.0383368	0.120866	3.61092	4.2485	2.48491	16.8513	8.7323	4.60517	6.44244	7.53605	11.9423	1	0	0	0	1	0	1	1	0.006329	0.0697674
2023	130	0.0097521	0.0347815	0.132306	0.127364	0.0446547	0.127623	3.7612	4.26268	2.48491	16.9725	8.74831	4.82831	6.4683	7.54099	11.9931	1	0	0	0	1	0	1	1	0.007143	0.0786517
2014	133	0.008595	0.0487701	0.162149	0.101303	0.018647	0.07742	3.78419	4.00733	2.70805	15.895	8.69951	4.63473	4.45435	6.62738	11.1689	0	1	0	0	1	0	1	0	0.00303	0.0788991
2015	133	0.0099174	0.0472645	0.149518	0.150483	0.0205652	0.0817092	3.78419	4.02535	2.56495	16.1181	8.63052	4.58497	4.67283	6.62645	11.2027	0	1	0	0	1	0	1	0	0.003448	0.0762411
2016	133	0.0071074	0.0603543	0.176584	0.143758	0.020122	0.0734591	3.78419	4.04305	3.13549	16.2134	8.69951	4.63473	4.68213	6.62592	11.2827	0	1	0	0	1	0	1	0	0.003448	0.0732538
2017	133	0.0069421	0.0323192	0.121931	0.196301	0.0236061	0.0761236	3.80666	4.06044	2.89037	16.3004	8.9872	4.47734	4.78749	6.61994	11.3729	0	1	0	0	1	0	1	0	0.003333	0.0707396
2018	133	0.0064463	0.0472439	0.150731	0.190416	0.0287519	0.0931233	4.00733	4.07754	2.83321	16.4546	8.9872	4.31749	4.85203	6.62314	11.4686	0	1	0	0	1	0	1	1	0.003704	0.0765957
2019	133	0.0076033	0.0355907	0.139041	0.269861	0.0432874	0.117761	4.04305	4.09434	2.70805	16.5881	8.9872	4.59512	4.90527	6.62645	11.2703	0	1	0	0	1	0	1	1	0.004545	0.0736842
2020	133	0.0064463	0.0437459	0.152598	0.224464	0.0483928	0.119642	4.07754	4.11087	1.60944	17.2144	8.92266	4.55388	4.94876	6.8109	11.2598	0	1	0	0	1	0	1	1	0.005263	0.0692124
2021	133	0.0084298	0.0416963	0.146127	0.205549	0.0413413	0.110623	4.07754	4.12713	1.79176	17.1477	8.96188	4.58497	4.99721	6.81314	11.2677	0	1	0	0	1	0	1	1	0.005556	0.0653153
2022	133	0.0064463	0.0368417	0.144798	0.249685	0.0921962	0.137008	4.20469	4.14313	1.38629	17.1559	8.96954	4.64439	4.91998	6.81074	11.216	0	1	0	0	1	0	1	1	0.00625	0.0690377
2023	133	0.0061157	0.0355924	0.142564	0.284573	0.153623	0.184961	4.34381	4.15888	1.38629	17.1428	8.97462	4.65396	4.99721	6.81475	11.2527	0	1	0	0	1	0	1	1	0.007143	0.0770791
2014	134	0.0616529	0.102379	0.175675	0	0.0004812	0.0027397	3.29584	4.18965	1.94591	15.895	8.69951	4.63473	4.45435	6.62738	11.1689	0	1	0	1	0	0	0	0	0.00303	0.0477064
2015	134	0.0626446	0.122005	0.192897	0	0.0028358	0.0199364	3.61092	4.20469	2.07944	16.1181	8.63052	4.58497	4.67283	6.62645	11.2027	0	1	0	1	0	0	0	0	0.003448	0.0638298
2016	134	0.0519008	0.0949323	0.170781	0.0050441	0.000835	0.0055544	3.61092	4.21951	1.94591	16.2134	8.69951	4.63473	4.68213	6.62592	11.2827	0	1	0	1	0	0	0	0	0.003448	0.0613288
2017	134	0.0456198	0.106546	0.195341	0.0004203	0.0216345	0.103926	3.66356	4.23411	2.07944	16.3004	8.9872	4.47734	4.78749	6.61994	11.3729	0	1	0	1	0	0	0	0	0.003333	0.0610932
2018	134	0.0509091	0.116078	0.205861	0.0004203	0.0007051	0.0042663	3.66356	4.2485	2.19722	16.4546	8.9872	4.31749	4.85203	6.62314	11.4686	0	1	0	1	0	0	0	1	0.003704	0.0539007
2019	134	0.0484298	0.111813	0.203856	0.0008407	0.0017751	0.0145821	3.7612	4.26268	1.94591	16.5881	8.9872	4.59512	4.90527	6.62645	11.2703	0	1	0	1	0	0	0	1	0.004545	0.0552632
2020	134	0.047438	0.0889727	0.179438	0.0004203	0.0029888	0.0221896	3.7612	4.27667	1.79176	17.2144	8.92266	4.55388	4.94876	6.8109	11.2598	0	1	0	1	0	0	0	1	0.005263	0.0501193
2021	134	0.0452893	0.0977149	0.190016	0	0.0029239	0.0182971	3.78419	4.29046	2.19722	17.1477	8.96188	4.58497	4.99721	6.81314	11.2677	0	1	0	1	0	0	0	1	0.005556	0.0484234
2022	134	0.0522314	0.102901	0.188424	0.001261	0.0006241	0.0035783	3.85015	4.30407	2.19722	17.1559	8.96954	4.64439	4.91998	6.81074	11.216	0	1	0	1	0	0	0	1	0.00625	0.0481172
2023	134	0.0452893	0.0842385	0.178026	0.0016814	0.0030865	0.018258	3.85015	4.31749	0.693147	17.1428	8.97462	4.65396	4.99721	6.81475	11.2527	0	1	0	1	0	0	0	1	0.007143	0.0466531
2014	135	0.0495868	0.112391	0.188149	0.0033628	0.0101063	0.0484475	3.4012	3.2581	2.07944	15.895	8.69951	4.63473	4.45435	6.62738	11.1689	0	1	0	1	0	0	0	0	0.00303	0.053211
2015	135	0.0413223	0.105946	0.190114	0.0016814	0.0004836	0.0031738	3.55535	3.29584	2.30259	16.1181	8.63052	4.58497	4.67283	6.62645	11.2027	0	1	0	1	0	0	0	0	0.003448	0.0602837
2016	135	0.0471074	0.117317	0.198038	0.0050441	0.0198859	0.0939362	3.49651	3.3322	1.94591	16.2134	8.69951	4.63473	4.68213	6.62592	11.2827	0	1	0	1	0	0	0	0	0.003448	0.0545145
2017	135	0.0429752	0.113634	0.199486	0.0100883	0.0089493	0.0471165	3.3673	3.3673	2.07944	16.3004	8.9872	4.47734	4.78749	6.61994	11.3729	0	1	0	1	0	0	0	0	0.003333	0.0450161
2018	135	0.0429752	0.126273	0.21726	0.0079865	0.0109559	0.0611233	3.04452	3.4012	2.19722	16.4546	8.9872	4.31749	4.85203	6.62314	11.4686	0	1	0	1	0	0	0	1	0.003704	0.0283688
2019	135	0.0512397	0.153034	0.241349	0.0058848	0.0248159	0.0773056	3.29584	3.43399	2.07944	16.5881	8.9872	4.59512	4.90527	6.62645	11.2703	0	1	0	1	0	0	0	1	0.004545	0.0342105
2020	135	0.0431405	0.127758	0.224022	0.0105086	0.0110028	0.0530916	3.21888	3.46574	2.48491	17.2144	8.92266	4.55388	4.94876	6.8109	11.2598	0	1	0	1	0	0	0	1	0.005263	0.0286396
2021	135	0.0381818	0.109247	0.205292	0.0142917	0.0195391	0.0755946	3.09104	3.49651	1.38629	17.1477	8.96188	4.58497	4.99721	6.81314	11.2677	0	1	0	1	0	0	0	1	0.005556	0.0236486
2022	135	0.034876	0.0986935	0.200554	0.0176545	0.0319611	0.0908238	3.09104	3.52636	1.79176	17.1559	8.96954	4.64439	4.91998	6.81074	11.216	0	1	0	1	0	0	0	1	0.00625	0.0219665
2023	135	0.0343802	0.0918787	0.192412	0.0180748	0.212433	0.161427	3.43399	3.55535	1.79176	17.1428	8.97462	4.65396	4.99721	6.81475	11.2527	0	1	0	1	0	0	0	1	0.007143	0.030426
2014	136	0.0203306	0.0469789	0.133329	0	0.0195883	0.0933088	2.56495	3.2581	1.38629	15.895	8.69951	4.63473	4.45435	6.62738	11.1689	0	1	0	0	1	1	0	0	0.00303	0.0220183
2015	136	0.0234711	0.0463581	0.121249	-0.0004203	0	0	2.56495	3.29584	1.94591	16.1181	8.63052	4.58497	4.67283	6.62645	11.2027	0	1	0	0	1	1	0	0	0.003448	0.0212766
2016	136	0.0195041	0.0470921	0.122211	0.0008407	0.0136599	0.0741152	2.56495	3.3322	2.30259	16.2134	8.69951	4.63473	4.68213	6.62592	11.2827	0	1	0	0	1	1	0	0	0.003448	0.0204429
2017	136	0.0191736	0.0455071	0.119032	0	0.0171387	0.103317	2.56495	3.3673	1.79176	16.3004	8.9872	4.47734	4.78749	6.61994	11.3729	0	1	0	0	1	1	0	0	0.003333	0.0192926
2018	136	0.0171901	0.0523074	0.142816	0.0008407	0.0097067	0.0519321	2.70805	3.4012	1.79176	16.4546	8.9872	4.31749	4.85203	6.62314	11.4686	0	1	0	0	1	1	0	1	0.003704	0.0198582
2019	136	0.0171901	0.0546656	0.149869	0.0025221	0.0179622	0.092656	2.70805	3.43399	2.56495	16.5881	8.9872	4.59512	4.90527	6.62645	11.2703	0	1	0	0	1	1	0	1	0.004545	0.0184211
2020	136	0.0193388	0.0530231	0.139447	0.0025221	0.0243123	0.0868967	2.89037	3.46574	0.693147	17.2144	8.92266	4.55388	4.94876	6.8109	11.2598	0	1	0	0	1	1	0	1	0.005263	0.0202864
2021	136	0.0143802	0.0594668	0.169983	0.0046238	0.0160268	0.0748338	2.89037	3.49651	0.693147	17.1477	8.96188	4.58497	4.99721	6.81314	11.2677	0	1	0	0	1	1	0	1	0.005556	0.0191441
2022	136	0.0163636	0.0607868	0.161641	0	0.0192135	0.0910236	3.09104	3.52636	1.09861	17.1559	8.96954	4.64439	4.91998	6.81074	11.216	0	1	0	0	1	1	0	1	0.00625	0.0219665
2023	136	0.0100826	0.036082	0.133727	0.0029424	0.0205692	0.0965223	3.13549	3.55535	1.09861	17.1428	8.97462	4.65396	4.99721	6.81475	11.2527	0	1	0	0	1	1	0	1	0.007143	0.0223124
2014	137	0.0105785	0.0659732	0.176183	0.0071459	0.0198636	0.0942847	2.48491	3.58352	1.09861	15.895	8.69951	4.63473	4.45435	6.62738	11.1689	0	1	0	1	0	0	0	0	0.00303	0.0201835
2015	137	0.0115702	0.0639051	0.172543	0.0105086	0.0114272	0.0568959	2.07944	3.61092	1.38629	16.1181	8.63052	4.58497	4.67283	6.62645	11.2027	0	1	0	1	0	0	0	0	0.003448	0.0124113
2016	137	0.013719	0.0754772	0.187383	0.0290038	0.0016767	0.0101569	2.3979	3.63759	0.693147	16.2134	8.69951	4.63473	4.68213	6.62592	11.2827	0	1	0	1	0	0	0	0	0.003448	0.0170358
2017	137	0.0130579	0.0696166	0.188503	0.0142917	0.0107084	0.0581483	2.3979	3.66356	1.94591	16.3004	8.9872	4.47734	4.78749	6.61994	11.3729	0	1	0	1	0	0	0	0	0.003333	0.0160772
2018	137	0.0115702	0.0583998	0.172443	0.0113493	0.0127104	0.0720336	1.79176	3.68888	1.09861	16.4546	8.9872	4.31749	4.85203	6.62314	11.4686	0	1	0	1	0	0	0	1	0.003704	0.0070922
2019	137	0.0152066	0.0760058	0.199908	0.0075662	0.0092112	0.04847	1.94591	3.71357	1.60944	16.5881	8.9872	4.59512	4.90527	6.62645	11.2703	0	1	0	1	0	0	0	1	0.004545	0.0078947
2020	137	0.0119008	0.0670074	0.194863	0.0159731	0.0105613	0.050054	1.79176	3.73767	1.94591	17.2144	8.92266	4.55388	4.94876	6.8109	11.2598	0	1	0	1	0	0	0	1	0.005263	0.0059666
2021	137	0.0130579	0.049637	0.157009	0.0180748	0.0085331	0.0440949	1.94591	3.7612	2.48491	17.1477	8.96188	4.58497	4.99721	6.81314	11.2677	0	1	0	1	0	0	0	1	0.005556	0.0067568
2022	137	0.0140496	0.0669534	0.185386	0.0273224	0.0134909	0.0485431	2.3979	3.78419	2.07944	17.1559	8.96954	4.64439	4.91998	6.81074	11.216	0	1	0	1	0	0	0	1	0.00625	0.0104603
2023	137	0.0123967	0.061139	0.182157	0.0214376	0.0173068	0.081167	2.19722	3.80666	2.07944	17.1428	8.97462	4.65396	4.99721	6.81475	11.2527	0	1	0	1	0	0	0	1	0.007143	0.0081136
2014	138	0.0557025	0.0594191	0.114209	0.0004203	0.0017878	0.0121235	0.693147	4.31749	0	15.895	8.69951	4.63473	4.45435	6.62738	11.1689	0	1	0	0	1	1	0	0	0.00303	0.0018349
2015	138	0.0489256	0.0845293	0.158347	0.0008407	0.0010697	0.0069419	1.09861	4.33073	0	16.1181	8.63052	4.58497	4.67283	6.62645	11.2027	0	1	0	0	1	1	0	0	0.003448	0.0035461
2016	138	0.0568595	0.105072	0.175225	0.0016814	0.011637	0.0594034	1.09861	4.34381	0	16.2134	8.69951	4.63473	4.68213	6.62592	11.2827	0	1	0	0	1	1	0	0	0.003448	0.0034072
2017	138	0.0409917	0.104471	0.190987	0	0.0051143	0.0334661	1.94591	4.35671	0	16.3004	8.9872	4.47734	4.78749	6.61994	11.3729	0	1	0	0	1	1	0	0	0.003333	0.0096463
2018	138	0.0386777	0.1024	0.188923	0.0037831	0.0223901	0.0929728	1.09861	4.36945	0	16.4546	8.9872	4.31749	4.85203	6.62314	11.4686	0	1	0	0	1	1	0	1	0.003704	0.0028369
2019	138	0.033719	0.0978708	0.198365	0.0105086	0.0159034	0.0806169	1.38629	4.38203	0.693147	16.5881	8.9872	4.59512	4.90527	6.62645	11.2703	0	1	0	0	1	1	0	1	0.004545	0.0039474
2020	138	0.0299174	0.0760735	0.164011	0.0113493	0.0172563	0.0880113	1.60944	4.39445	0	17.2144	8.92266	4.55388	4.94876	6.8109	11.2598	0	1	0	0	1	1	0	1	0.005263	0.0047733
2021	138	0.0133884	0.0632071	0.173752	0.0126103	0.0163402	0.0856712	1.60944	4.40672	0	17.1477	8.96188	4.58497	4.99721	6.81314	11.2677	0	1	0	0	1	1	0	1	0.005556	0.0045045
2022	138	0.0110744	0.0607716	0.175917	0.0163934	0.0171078	0.0826145	1.79176	4.41884	0	17.1559	8.96954	4.64439	4.91998	6.81074	11.216	0	1	0	0	1	1	0	1	0.00625	0.0052301
2023	138	0.008595	0.0348877	0.122608	0.0126103	0.019201	0.100181	1.60944	4.43082	0	17.1428	8.97462	4.65396	4.99721	6.81475	11.2527	0	1	0	0	1	1	0	1	0.007143	0.0040568
2014	140	0.038843	0.0731758	0.162847	0.0302648	0.0173403	0.0687069	2.30259	2.70805	2.48491	15.895	8.69951	4.63473	4.45435	6.62738	11.1689	0	1	0	0	1	0	1	0	0.00303	0.0165138
2015	140	0.0295868	0.0558698	0.142977	0.0403531	0.0160891	0.0614992	2.3979	2.70805	2.94444	16.1181	8.63052	4.58497	4.67283	6.62645	11.2027	0	1	0	0	1	0	1	0	0.003448	0.0177305
2016	140	0.0221488	0.0706219	0.174184	0.0601093	0.0142515	0.0551919	2.63906	2.70805	2.3979	16.2134	8.69951	4.63473	4.68213	6.62592	11.2827	0	1	0	0	1	0	1	0	0.003448	0.0221465
2017	140	0.022314	0.0662865	0.165188	0.0575872	0.0216136	0.0757119	2.56495	2.77259	2.77259	16.3004	8.9872	4.47734	4.78749	6.61994	11.3729	0	1	0	0	1	0	1	0	0.003333	0.0192926
2018	140	0.0236364	0.052523	0.147646	0.0786045	0.0222419	0.0809525	2.63906	2.83321	2.56495	16.4546	8.9872	4.31749	4.85203	6.62314	11.4686	0	1	0	0	1	0	1	1	0.003704	0.0184397
2019	140	0.0213223	0.0698184	0.173507	0.126944	0.031301	0.0917238	2.94444	2.89037	2.56495	16.5881	8.9872	4.59512	4.90527	6.62645	11.2703	0	1	0	0	1	0	1	1	0.004545	0.0236842
2020	140	0.0208264	0.0773148	0.186284	0.140395	0.039284	0.107315	2.77259	2.94444	1.79176	17.2144	8.92266	4.55388	4.94876	6.8109	11.2598	0	1	0	0	1	0	1	1	0.005263	0.0178998
2021	140	0.0201653	0.063058	0.162248	0.167717	0.0448249	0.116105	2.70805	2.99573	2.48491	17.1477	8.96188	4.58497	4.99721	6.81314	11.2677	0	1	0	0	1	0	1	1	0.005556	0.0157658
2022	140	0.0208264	0.0726901	0.178032	0.226566	0.145977	0.173588	2.77259	3.04452	2.19722	17.1559	8.96954	4.64439	4.91998	6.81074	11.216	0	1	0	0	1	0	1	1	0.00625	0.0156904
2023	140	0.0259504	0.0649234	0.163095	0.179067	0.0996674	0.15147	2.48491	3.09104	2.19722	17.1428	8.97462	4.65396	4.99721	6.81475	11.2527	0	1	0	0	1	0	1	1	0.007143	0.0111562
2014	141	0.0441322	0.107368	0.197915	0.103825	0.0099911	0.04123	3.2581	4.07754	3.2581	15.895	8.69951	4.63473	4.45435	6.62738	11.1689	0	1	0	0	1	0	1	0	0.00303	0.0458716
2015	141	0.0408264	0.109126	0.205337	0.0710383	0.0076471	0.0315047	3.29584	4.09434	3.55535	16.1181	8.63052	4.58497	4.67283	6.62645	11.2027	0	1	0	0	1	0	1	0	0.003448	0.0460993
2016	141	0.0469421	0.106162	0.196075	0.0689365	0.0077849	0.0345209	3.3322	4.11087	3.3673	16.2134	8.69951	4.63473	4.68213	6.62592	11.2827	0	1	0	0	1	0	1	0	0.003448	0.0459966
2017	141	0.0418182	0.11075	0.205224	0.0689365	0.0141212	0.0496135	3.29584	4.12713	3.71357	16.3004	8.9872	4.47734	4.78749	6.61994	11.3729	0	1	0	0	1	0	1	0	0.003333	0.0418006
2018	141	0.0414876	0.0942867	0.185739	0.0525431	0.0095922	0.0435426	3.3673	4.14313	3.52636	16.4546	8.9872	4.31749	4.85203	6.62314	11.4686	0	1	0	0	1	0	1	1	0.003704	0.0397163
2019	141	0.0454545	0.09317	0.182565	0.0802858	0.00893	0.0360161	3.61092	4.15888	3.46574	16.5881	8.9872	4.59512	4.90527	6.62645	11.2703	0	1	0	0	1	0	1	1	0.004545	0.0473684
2020	141	0.0421488	0.0991357	0.193486	0.0651534	0.0111675	0.0481311	3.7612	4.17439	3.13549	17.2144	8.92266	4.55388	4.94876	6.8109	11.2598	0	1	0	0	1	0	1	1	0.005263	0.0501193
2021	141	0.0358678	0.0863907	0.185332	0.0844893	0.017081	0.0583212	3.8712	4.18965	3.21888	17.1477	8.96188	4.58497	4.99721	6.81314	11.2677	0	1	0	0	1	0	1	1	0.005556	0.0529279
2022	141	0.0378512	0.0777567	0.17197	0.0924758	0.0288945	0.0879907	4.02535	4.20469	3.04452	17.1559	8.96954	4.64439	4.91998	6.81074	11.216	0	1	0	0	1	0	1	1	0.00625	0.0575314
2023	141	0.027438	0.0712184	0.171836	0.0781841	0.0217139	0.082732	4.12713	4.21951	3.04452	17.1428	8.97462	4.65396	4.99721	6.81475	11.2527	0	1	0	0	1	0	1	1	0.007143	0.0618661
2014	142	0.0380165	0.0935017	0.187877	0.0277427	0.0137661	0.0716233	3.29584	3.63759	2.56495	15.895	8.69951	4.63473	4.45435	6.62738	11.1689	0	1	0	0	1	0	1	0	0.00303	0.0477064
2015	142	0.0431405	0.101426	0.195894	0.0533838	0.014446	0.0760521	3.29584	3.66356	2.63906	16.1181	8.63052	4.58497	4.67283	6.62645	11.2027	0	1	0	0	1	0	1	0	0.003448	0.0460993
2016	142	0.0471074	0.101021	0.185402	0.0504414	0.0130849	0.0635461	3.3673	3.68888	2.48491	16.2134	8.69951	4.63473	4.68213	6.62592	11.2827	0	1	0	0	1	0	1	0	0.003448	0.0477002
2017	142	0.0375207	0.0883949	0.176582	0.0474989	0.0179774	0.0837238	3.3673	3.71357	2.48491	16.3004	8.9872	4.47734	4.78749	6.61994	11.3729	0	1	0	0	1	0	1	0	0.003333	0.0450161
2018	142	0.0426446	0.0796779	0.163313	0.063472	0.0165693	0.0832542	3.85015	3.73767	2.99573	16.4546	8.9872	4.31749	4.85203	6.62314	11.4686	0	1	0	0	1	0	1	1	0.003704	0.0652482
2019	142	0.0396694	0.0750145	0.15496	0.0508617	0.0166649	0.0777706	3.61092	3.7612	2.70805	16.5881	8.9872	4.59512	4.90527	6.62645	11.2703	0	1	0	0	1	0	1	1	0.004545	0.0473684
2020	142	0.0444628	0.081217	0.162698	0.0336276	0.0205042	0.0911031	3.95124	3.78419	2.56495	17.2144	8.92266	4.55388	4.94876	6.8109	11.2598	0	1	0	0	1	0	1	1	0.005263	0.0608592
2021	142	0.0360331	0.10538	0.20449	0.0390921	0.0192554	0.0883239	3.95124	3.80666	2.56495	17.1477	8.96188	4.58497	4.99721	6.81314	11.2677	0	1	0	0	1	0	1	1	0.005556	0.0574324
2022	142	0.0302479	0.0679688	0.161266	0.0374107	0.0247926	0.101983	3.93183	3.82864	2.63906	17.1559	8.96954	4.64439	4.91998	6.81074	11.216	0	1	0	0	1	0	1	1	0.00625	0.0523013
2023	142	0.0320661	0.0528511	0.143426	0.0466583	0.0218246	0.0968423	3.97029	3.85015	2.63906	17.1428	8.97462	4.65396	4.99721	6.81475	11.2527	0	1	0	0	1	0	1	1	0.007143	0.0527383
2014	144	0.0196694	0.0422991	0.133684	0.0025221	0.0127934	0.0717655	1.09861	3.3673	1.60944	15.895	8.69951	4.63473	4.45435	6.62738	11.1689	0	1	0	0	1	1	0	0	0.00303	0.0036697
2015	144	0.0234711	0.0462604	0.140294	0.0033628	0.0131179	0.0689971	1.09861	3.4012	1.38629	16.1181	8.63052	4.58497	4.67283	6.62645	11.2027	0	1	0	0	1	1	0	0	0.003448	0.0035461
2016	144	0.0163636	0.0404157	0.133134	0.0037831	0.0191668	0.105579	1.79176	3.43399	2.30259	16.2134	8.69951	4.63473	4.68213	6.62592	11.2827	0	1	0	0	1	1	0	0	0.003448	0.0085179
2017	144	0.0193388	0.051217	0.140633	0.0037831	0.0229124	0.100461	1.79176	3.46574	1.09861	16.3004	8.9872	4.47734	4.78749	6.61994	11.3729	0	1	0	0	1	1	0	0	0.003333	0.0080386
2018	144	0.0196694	0.0499943	0.150531	0.0054645	0.0171663	0.0843332	2.07944	3.49651	1.09861	16.4546	8.9872	4.31749	4.85203	6.62314	11.4686	0	1	0	0	1	1	0	1	0.003704	0.0099291
2019	144	0.0226446	0.0641371	0.159166	0.0075662	0.0079553	0.0448855	2.19722	3.52636	1.79176	16.5881	8.9872	4.59512	4.90527	6.62645	11.2703	0	1	0	0	1	1	0	1	0.004545	0.0105263
2020	144	0.0198347	0.0533347	0.151647	0.010929	0.0103939	0.0547572	2.83321	3.55535	1.09861	17.2144	8.92266	4.55388	4.94876	6.8109	11.2598	0	1	0	0	1	1	0	1	0.005263	0.0190931
2021	144	0.0171901	0.053435	0.147532	0.0096679	0.0138886	0.0634064	2.94444	3.58352	0.693147	17.1477	8.96188	4.58497	4.99721	6.81314	11.2677	0	1	0	0	1	1	0	1	0.005556	0.0202703
2022	144	0.0181818	0.0519968	0.145827	0.0096679	0.0149689	0.0768916	3.13549	3.61092	1.79176	17.1559	8.96954	4.64439	4.91998	6.81074	11.216	0	1	0	0	1	1	0	1	0.00625	0.0230126
2023	144	0.0170248	0.0416546	0.123793	0.0088272	0.0179494	0.097242	3.2581	3.63759	1.79176	17.1428	8.97462	4.65396	4.99721	6.81475	11.2527	0	1	0	0	1	1	0	1	0.007143	0.025355
2014	145	0.0016529	0.0576886	0.191398	0.0643127	0.0146816	0.0807313	1.60944	3.98898	1.38629	15.895	8.69951	4.63473	4.45435	6.62738	11.1689	0	1	0	0	1	0	1	0	0.00303	0.0073394
2015	145	0.0019835	0.0217507	0.101887	0.0193359	0.0131998	0.0705197	1.38629	4.00733	2.07944	16.1181	8.63052	4.58497	4.67283	6.62645	11.2027	0	1	0	0	1	0	1	0	0.003448	0.0053191
2016	145	0.0013223	0.0241212	0.117182	0.0147121	0.015161	0.0721899	1.09861	4.02535	0.693147	16.2134	8.69951	4.63473	4.68213	6.62592	11.2827	0	1	0	0	1	0	1	0	0.003448	0.0034072
2017	145	0.0008264	0.0129139	0.102433	0.0168138	0.0304981	0.100819	1.38629	4.04305	2.19722	16.3004	8.9872	4.47734	4.78749	6.61994	11.3729	0	1	0	0	1	0	1	0	0.003333	0.0048232
2018	145	0.0013223	0.010934	0.0709368	0.0193359	0.014605	0.0753037	1.38629	4.06044	0.693147	16.4546	8.9872	4.31749	4.85203	6.62314	11.4686	0	1	0	0	1	0	1	1	0.003704	0.0042553
2019	145	0.002314	0.0213277	0.096379	0.0218579	0.0245891	0.0847221	2.19722	4.07754	1.09861	16.5881	8.9872	4.59512	4.90527	6.62645	11.2703	0	1	0	0	1	0	1	1	0.004545	0.0105263
2020	145	0.0004959	0.0794826	0.207755	0.0332072	0.0158254	0.075852	2.07944	4.09434	1.79176	17.2144	8.92266	4.55388	4.94876	6.8109	11.2598	0	1	0	0	1	0	1	1	0.005263	0.0083532
2021	145	0.0008264	0.0585171	0.160908	0.0311055	0.0201529	0.0821677	1.79176	4.11087	1.60944	17.1477	8.96188	4.58497	4.99721	6.81314	11.2677	0	1	0	0	1	0	1	1	0.005556	0.0056306
2022	145	0.0006612	0.0198351	0.129514	0.0546448	0.0247512	0.0964058	1.79176	4.12713	1.94591	17.1559	8.96954	4.64439	4.91998	6.81074	11.216	0	1	0	0	1	0	1	1	0.00625	0.0052301
2023	145	0.0004959	0.0356473	0.127265	0.0411938	0.0216895	0.0993218	1.09861	4.14313	1.94591	17.1428	8.97462	4.65396	4.99721	6.81475	11.2527	0	1	0	0	1	0	1	1	0.007143	0.0020284
2014	149	0.0122314	0.0527937	0.155848	0.023119	0.0054413	0.0279341	2.63906	3.49651	1.09861	15.895	8.69951	4.63473	4.45435	6.62738	11.1689	0	1	0	0	1	0	1	0	0.00303	0.0238532
2015	149	0.0160331	0.0761142	0.20997	0.0226986	0.0054146	0.0270338	2.63906	3.52636	2.07944	16.1181	8.63052	4.58497	4.67283	6.62645	11.2027	0	1	0	0	1	0	1	0	0.003448	0.0230496
2016	149	0.0152066	0.0514114	0.145877	0.0374107	0.0111401	0.0516084	2.70805	3.55535	1.94591	16.2134	8.69951	4.63473	4.68213	6.62592	11.2827	0	1	0	0	1	0	1	0	0.003448	0.0238501
2017	149	0.0138843	0.0502172	0.148386	0.0491803	0.0110041	0.0526839	2.70805	3.58352	2.07944	16.3004	8.9872	4.47734	4.78749	6.61994	11.3729	0	1	0	0	1	0	1	0	0.003333	0.022508
2018	149	0.0094215	0.0534705	0.166491	0.0748214	0.0178682	0.0780156	3.17805	3.61092	1.60944	16.4546	8.9872	4.31749	4.85203	6.62314	11.4686	0	1	0	0	1	0	1	1	0.003704	0.0326241
2019	149	0.007438	0.0464851	0.147636	0.115174	0.0348564	0.108308	2.70805	3.63759	1.79176	16.5881	8.9872	4.59512	4.90527	6.62645	11.2703	0	1	0	0	1	0	1	1	0.004545	0.0184211
2020	149	0.0071074	0.0378078	0.138056	0.110551	0.0362084	0.113612	2.89037	3.66356	1.79176	17.2144	8.92266	4.55388	4.94876	6.8109	11.2598	0	1	0	0	1	0	1	1	0.005263	0.0202864
2021	149	0.0100826	0.0539146	0.167618	0.0701976	0.0234076	0.0861109	2.94444	3.68888	2.3979	17.1477	8.96188	4.58497	4.99721	6.81314	11.2677	0	1	0	0	1	0	1	1	0.005556	0.0202703
2022	149	0.008595	0.0543931	0.162229	0.0643127	0.0240572	0.0956866	2.94444	3.71357	2.30259	17.1559	8.96954	4.64439	4.91998	6.81074	11.216	0	1	0	0	1	0	1	1	0.00625	0.0188285
2023	149	0.0059504	0.0363424	0.137737	0.0542245	0.0253378	0.0940424	2.63906	3.73767	2.30259	17.1428	8.97462	4.65396	4.99721	6.81475	11.2527	0	1	0	0	1	0	1	1	0.007143	0.0131846
2014	150	0.0158678	0.0340653	0.119529	0.0613703	0.0168106	0.063154	2.99573	2.83321	2.56495	15.895	8.69951	4.63473	4.45435	6.62738	11.1689	0	1	0	0	1	1	0	0	0.00303	0.0348624
2015	150	0.0122314	0.0431716	0.145429	0.0718789	0.0296542	0.0918213	2.99573	2.89037	2.56495	16.1181	8.63052	4.58497	4.67283	6.62645	11.2027	0	1	0	0	1	1	0	0	0.003448	0.0336879
2016	150	0.0170248	0.039154	0.12342	0.0912148	0.0202023	0.0707286	2.99573	2.94444	2.48491	16.2134	8.69951	4.63473	4.68213	6.62592	11.2827	0	1	0	0	1	1	0	0	0.003448	0.032368
2017	150	0.0178512	0.0476153	0.13912	0.0857503	0.0258878	0.0896354	2.99573	2.99573	2.07944	16.3004	8.9872	4.47734	4.78749	6.61994	11.3729	0	1	0	0	1	1	0	0	0.003333	0.0305466
2018	150	0.0201653	0.0648833	0.159363	0.141236	0.030305	0.0842987	3.13549	3.04452	2.19722	16.4546	8.9872	4.31749	4.85203	6.62314	11.4686	0	1	0	0	1	1	0	1	0.003704	0.0312057
2019	150	0.0218182	0.0503395	0.127955	0.160992	0.0344449	0.094777	3.17805	3.09104	2.48491	16.5881	8.9872	4.59512	4.90527	6.62645	11.2703	0	1	0	0	1	1	0	1	0.004545	0.0302632
2020	150	0.014876	0.0436357	0.124596	0.186633	0.0450338	0.114131	3.17805	3.13549	2.48491	17.2144	8.92266	4.55388	4.94876	6.8109	11.2598	0	1	0	0	1	1	0	1	0.005263	0.0274463
2021	150	0.0152066	0.0343465	0.11792	0.149222	0.0387585	0.108942	3.13549	3.17805	2.19722	17.1477	8.96188	4.58497	4.99721	6.81314	11.2677	0	1	0	0	1	1	0	1	0.005556	0.0247748
2022	150	0.0104132	0.0359802	0.113423	0.126524	0.0423792	0.122957	3.04452	3.21888	2.30259	17.1559	8.96954	4.64439	4.91998	6.81074	11.216	0	1	0	0	1	1	0	1	0.00625	0.0209205
2023	150	0.0057851	0.0280024	0.123362	0.1467	0.0475755	0.131164	3.04452	3.2581	2.30259	17.1428	8.97462	4.65396	4.99721	6.81475	11.2527	0	1	0	0	1	1	0	1	0.007143	0.020284
2014	151	0.104793	0.137693	0.185134	0.0029424	0.0003926	0.0025792	3.46574	4.21951	2.3979	15.895	8.69951	4.63473	4.45435	6.62738	11.1689	0	1	0	1	0	0	0	0	0.00303	0.0568807
2015	151	0.0910744	0.12541	0.179626	0.0046238	0.0119727	0.0633075	3.46574	4.23411	2.70805	16.1181	8.63052	4.58497	4.67283	6.62645	11.2027	0	1	0	1	0	0	0	0	0.003448	0.0549645
2016	151	0.0880992	0.141405	0.199179	0.0168138	0.0089447	0.0497859	3.46574	4.2485	2.07944	16.2134	8.69951	4.63473	4.68213	6.62592	11.2827	0	1	0	1	0	0	0	0	0.003448	0.0528109
2017	151	0.0890909	0.135382	0.1922	0.0105086	0.0001382	0.0010161	3.49651	4.26268	2.56495	16.3004	8.9872	4.47734	4.78749	6.61994	11.3729	0	1	0	1	0	0	0	0	0.003333	0.0514469
2018	151	0.0838016	0.128072	0.188717	0.0046238	0.0307013	0.166101	3.4012	4.27667	2.63906	16.4546	8.9872	4.31749	4.85203	6.62314	11.4686	0	1	0	1	0	0	0	1	0.003704	0.0411348
2019	151	0.0899174	0.149162	0.208962	0.0079865	0.0096712	0.049248	3.3322	4.29046	2.63906	16.5881	8.9872	4.59512	4.90527	6.62645	11.2703	0	1	0	1	0	0	0	1	0.004545	0.0355263
2020	151	0.0839669	0.14197	0.210396	0.0193359	0.0126799	0.062653	3.3673	4.30407	2.19722	17.2144	8.92266	4.55388	4.94876	6.8109	11.2598	0	1	0	1	0	0	0	1	0.005263	0.0334129
2021	151	0.0745455	0.124454	0.19865	0.0218579	0.0215442	0.0794336	3.17805	4.31749	2.30259	17.1477	8.96188	4.58497	4.99721	6.81314	11.2677	0	1	0	1	0	0	0	1	0.005556	0.0259009
2022	151	0.0733884	0.111379	0.187644	0.0226986	0.179719	0.13909	3.13549	4.33073	2.3979	17.1559	8.96954	4.64439	4.91998	6.81074	11.216	0	1	0	1	0	0	0	1	0.00625	0.0230126
2023	151	0.0760331	0.115536	0.192647	0.0193359	0.0196765	0.100655	2.94444	4.34381	2.3979	17.1428	8.97462	4.65396	4.99721	6.81475	11.2527	0	1	0	1	0	0	0	1	0.007143	0.0182556
2014	154	0.0228099	0.0910981	0.207234	0.0029424	0.0468703	0.12024	3.97029	4.5326	2.63906	16.3271	8.16052	3.63759	5.11199	6.71248	11.5857	1	0	0	0	1	1	0	0	0.003571	0.0641975
2015	154	0.0259504	0.0881929	0.198359	0.0033628	0.045179	0.117741	3.8712	4.54329	3.17805	16.1999	8.18869	3.68888	5.18835	6.71489	11.6799	1	0	0	0	1	1	0	0	0.004	0.0562201
2016	154	0.0181818	0.0912936	0.221058	0.0042034	0.0153555	0.081475	3.8712	4.55388	3.21888	16.0156	8.29405	3.7612	5.31742	6.71901	11.754	1	0	0	0	1	1	0	0	0.004348	0.0562201
2017	154	0.0158678	0.0986055	0.234615	0.0029424	0.0193213	0.0980575	3.91202	4.56435	3.3322	17.0443	8.26873	3.8712	5.38835	6.72683	11.8573	1	0	0	0	1	1	0	0	0.004762	0.054384
2018	154	0.0153719	0.074786	0.197636	0.0096679	0.0170542	0.0912881	3.8712	4.57471	3.43399	17.0148	8.31874	3.98898	5.53758	6.73889	11.9375	1	0	0	0	1	1	0	1	0.005556	0.05875
2019	154	0.0157025	0.0836509	0.215357	0.0071459	0.0146422	0.0766559	3.8712	4.58497	3.13549	16.9845	8.63052	4.11087	5.67007	6.74641	12.0178	1	0	0	0	1	1	0	1	0.00625	0.05875
2020	154	0.0132231	0.075409	0.20466	0.0088272	0.0174499	0.0892722	4.12713	4.59512	2.70805	16.8105	8.62155	3.98898	5.72774	6.83837	11.9787	1	0	0	0	1	1	0	1	0.006711	0.0714286
2021	154	0.0166942	0.0840882	0.214651	0.0046238	0.0085127	0.0473487	4.21951	4.60517	3.09104	16.9767	8.62155	4.2485	5.77974	6.84943	12.0698	1	0	0	0	1	1	0	1	0.007692	0.069001
2022	154	0.0145455	0.0772517	0.210636	0.0105086	0.0254868	0.089154	4.15888	4.61512	2.94444	17.1317	8.62155	4.43082	5.80315	6.85658	12.0939	1	0	0	0	1	1	0	1	0.009091	0.0623762
2023	154	0.0157025	0.0648197	0.188327	0.0075662	0.0337876	0.126523	4.31749	4.62497	0.693147	17.1704	8.64822	4.57471	5.83471	6.86244	12.1173	1	0	0	0	1	1	0	1	0.010417	0.0683287
2014	156	0.0403306	0.0789673	0.162209	-0.0004203	0	0	3.46574	3.49651	2.07944	16.3271	8.16052	3.63759	5.11199	6.71248	11.5857	1	0	0	1	0	0	0	0	0.003571	0.0382716
2015	156	0.0363636	0.0950234	0.188155	0.0004203	0	0	3.46574	3.52636	2.07944	16.1999	8.18869	3.68888	5.18835	6.71489	11.6799	1	0	0	1	0	0	0	0	0.004	0.0370813
2016	156	0.0333884	0.0892496	0.186546	0	0.0090329	0.0722426	3.46574	3.55535	1.79176	16.0156	8.29405	3.7612	5.31742	6.71901	11.754	1	0	0	1	0	0	0	0	0.004348	0.0370813
2017	156	0.0328926	0.0957035	0.197022	0	0	0	3.55535	3.58352	1.60944	17.0443	8.26873	3.8712	5.38835	6.72683	11.8573	1	0	0	1	0	0	0	0	0.004762	0.0377358
2018	156	0.0350413	0.0708799	0.156217	0.0021017	0.0147163	0.0326482	3.4012	3.61092	2.07944	17.0148	8.31874	3.98898	5.53758	6.73889	11.9375	1	0	0	1	0	0	0	1	0.005556	0.03625
2019	156	0.0323967	0.0709177	0.168383	0.0004203	0	0	3.4012	3.63759	1.60944	16.9845	8.63052	4.11087	5.67007	6.74641	12.0178	1	0	0	1	0	0	0	1	0.00625	0.03625
2020	156	0.0282645	0.0685072	0.169669	0.001261	0.0014357	0.007931	3.52636	3.66356	1.60944	16.8105	8.62155	3.98898	5.72774	6.83837	11.9787	1	0	0	1	0	0	0	1	0.006711	0.0386417
2021	156	0.0310744	0.0932326	0.204984	0.0004203	0.0006752	0.004447	3.4012	3.68888	1.94591	16.9767	8.62155	4.2485	5.77974	6.84943	12.0698	1	0	0	1	0	0	0	1	0.007692	0.0298661
2022	156	0.0317355	0.0853057	0.191315	-0.0004203	0	0	3.49651	3.71357	2.30259	17.1317	8.62155	4.43082	5.80315	6.85658	12.0939	1	0	0	1	0	0	0	1	0.009091	0.0316832
2023	156	0.0315702	0.0703897	0.179149	0.001261	0.0062324	0.0316067	3.61092	3.73767	0.693147	17.1704	8.64822	4.57471	5.83471	6.86244	12.1173	1	0	0	1	0	0	0	1	0.010417	0.033241
2014	157	0.0638017	0.215801	0.290036	0.0067255	0.0095911	0.0535573	3.3322	3.2581	2.70805	16.3271	8.16052	3.63759	5.11199	6.71248	11.5857	1	0	0	1	0	0	0	0	0.003571	0.0333333
2015	157	0.0606612	0.200356	0.280019	0.0046238	0.0071472	0.0382072	3.09104	3.29584	2.89037	16.1999	8.18869	3.68888	5.18835	6.71489	11.6799	1	0	0	1	0	0	0	0	0.004	0.0251196
2016	157	0.0566942	0.193182	0.277953	0.0088272	0.0143569	0.0772692	3.09104	3.3322	2.70805	16.0156	8.29405	3.7612	5.31742	6.71901	11.754	1	0	0	1	0	0	0	0	0.004348	0.0251196
2017	157	0.053719	0.178527	0.267829	0.0071459	0.0211818	0.0622977	3.29584	3.3673	2.70805	17.0443	8.26873	3.8712	5.38835	6.72683	11.8573	1	0	0	1	0	0	0	0	0.004762	0.0288568
2018	157	0.0576859	0.179937	0.266129	0.0075662	0.0251108	0.0886319	3.13549	3.4012	3.13549	17.0148	8.31874	3.98898	5.53758	6.73889	11.9375	1	0	0	1	0	0	0	1	0.005556	0.0275
2019	157	0.0528926	0.176503	0.267814	0.0113493	0.0200866	0.0697226	3.13549	3.43399	2.94444	16.9845	8.63052	4.11087	5.67007	6.74641	12.0178	1	0	0	1	0	0	0	1	0.00625	0.0275
2020	157	0.0578512	0.184035	0.273111	0.0113493	0.0351841	0.098971	3.2581	3.46574	2.89037	16.8105	8.62155	3.98898	5.72774	6.83837	11.9787	1	0	0	1	0	0	0	1	0.006711	0.029274
2021	157	0.0509091	0.146432	0.240887	0.023119	0.021118	0.0820322	3.2581	3.49651	2.70805	16.9767	8.62155	4.2485	5.77974	6.84943	12.0698	1	0	0	1	0	0	0	1	0.007692	0.0257467
2022	157	0.0495868	0.106801	0.19885	0.0252207	0.0191224	0.0721127	3.73767	3.52636	2.30259	17.1317	8.62155	4.43082	5.80315	6.85658	12.0939	1	0	0	1	0	0	0	1	0.009091	0.0405941
2023	157	0.0504132	0.0966803	0.192746	0.0214376	0.0250407	0.10106	3.58352	3.55535	2.30259	17.1704	8.64822	4.57471	5.83471	6.86244	12.1173	1	0	0	1	0	0	0	1	0.010417	0.0323176
2014	161	0.0069421	0.0494665	0.133165	-0.0004203	0	0	2.48491	3.73767	0	16.3271	8.16052	3.63759	5.11199	6.71248	11.5857	1	0	0	1	0	0	0	0	0.003571	0.0135802
2015	161	0.0069421	0.0338787	0.112129	-0.0004203	0	0	2.30259	3.7612	0.693147	16.1999	8.18869	3.68888	5.18835	6.71489	11.6799	1	0	0	1	0	0	0	0	0.004	0.0107655
2016	161	0.0090909	0.0360856	0.117	0.001261	0.0194564	0.0991631	2.30259	3.78419	0.693147	16.0156	8.29405	3.7612	5.31742	6.71901	11.754	1	0	0	1	0	0	0	0	0.004348	0.0107655
2017	161	0.0084298	0.0269315	0.095194	-0.0004203	0	0	2.77259	3.80666	0.693147	17.0443	8.26873	3.8712	5.38835	6.72683	11.8573	1	0	0	1	0	0	0	0	0.004762	0.0166482
2018	161	0.0087603	0.0319757	0.105326	-0.0004203	0	0	2.48491	3.82864	0	17.0148	8.31874	3.98898	5.53758	6.73889	11.9375	1	0	0	1	0	0	0	1	0.005556	0.01375
2019	161	0.0090909	0.0263236	0.0834882	0	0.0014495	0.0087593	2.48491	3.85015	1.38629	16.9845	8.63052	4.11087	5.67007	6.74641	12.0178	1	0	0	1	0	0	0	1	0.00625	0.01375
2020	161	0.0087603	0.0245945	0.0829241	0.0016814	0.0009595	0.0066407	2.48491	3.8712	0	16.8105	8.62155	3.98898	5.72774	6.83837	11.9787	1	0	0	1	0	0	0	1	0.006711	0.0128806
2021	161	0.0076033	0.0407595	0.128785	0.0008407	0.0106762	0.0519434	2.77259	3.89182	0.693147	16.9767	8.62155	4.2485	5.77974	6.84943	12.0698	1	0	0	1	0	0	0	1	0.007692	0.015448
2022	161	0.0079339	0.0353023	0.127274	0.0016814	0.0275922	0.0961713	2.63906	3.91202	0	17.1317	8.62155	4.43082	5.80315	6.85658	12.0939	1	0	0	1	0	0	0	1	0.009091	0.0128713
2023	161	0.0107438	0.0349164	0.111015	0.0046238	0.0122015	0.0731735	2.77259	3.93183	0	17.1704	8.64822	4.57471	5.83471	6.86244	12.1173	1	0	0	1	0	0	0	1	0.010417	0.0138504
2014	163	0.0072727	0.0386644	0.146817	0.0142917	0.0249061	0.0907442	2.19722	3.4012	1.94591	16.3271	8.16052	3.63759	5.11199	6.71248	11.5857	1	0	0	0	1	1	0	0	0.003571	0.0098765
2015	163	0.0061157	0.0413863	0.1561	0.0159731	0.0247551	0.0980983	1.79176	3.43399	2.07944	16.1999	8.18869	3.68888	5.18835	6.71489	11.6799	1	0	0	0	1	1	0	0	0.004	0.0059809
2016	163	0.0064463	0.041982	0.16414	0.0172341	0.023725	0.103274	1.79176	3.46574	2.30259	16.0156	8.29405	3.7612	5.31742	6.71901	11.754	1	0	0	0	1	1	0	0	0.004348	0.0059809
2017	163	0.0052893	0.0673185	0.210774	0.0176545	0.0321802	0.105472	2.3979	3.49651	2.07944	17.0443	8.26873	3.8712	5.38835	6.72683	11.8573	1	0	0	0	1	1	0	0	0.004762	0.0110988
2018	163	0.0041322	0.0433777	0.169298	0.013451	0.0183755	0.0910472	2.30259	3.52636	2.83321	17.0148	8.31874	3.98898	5.53758	6.73889	11.9375	1	0	0	0	1	1	0	1	0.005556	0.01125
2019	163	0.0046281	0.0567921	0.183699	0.0138714	0.0131657	0.0698604	2.30259	3.55535	2.70805	16.9845	8.63052	4.11087	5.67007	6.74641	12.0178	1	0	0	0	1	1	0	1	0.00625	0.01125
2020	163	0.0052893	0.0569607	0.198968	0.0218579	0.0186088	0.0906203	2.3979	3.58352	1.79176	16.8105	8.62155	3.98898	5.72774	6.83837	11.9787	1	0	0	0	1	1	0	1	0.006711	0.0117096
2021	163	0.0033058	0.0587293	0.193374	0.0205969	0.0184089	0.0813138	2.63906	3.61092	1.09861	16.9767	8.62155	4.2485	5.77974	6.84943	12.0698	1	0	0	0	1	1	0	1	0.007692	0.0133883
2022	163	0.0054545	0.0658703	0.212263	0.0176545	0.0391337	0.123843	2.63906	3.63759	1.09861	17.1317	8.62155	4.43082	5.80315	6.85658	12.0939	1	0	0	0	1	1	0	1	0.009091	0.0128713
2023	163	0.0044628	0.0493871	0.18591	0.0260614	0.0270111	0.102526	2.63906	3.66356	1.09861	17.1704	8.64822	4.57471	5.83471	6.86244	12.1173	1	0	0	0	1	1	0	1	0.010417	0.0120037
2014	165	0.0079339	0.0428704	0.143046	0.0428752	0.0157262	0.0639225	3.04452	4.5326	2.3979	16.3271	8.16052	3.63759	5.11199	6.71248	11.5857	1	0	0	0	1	1	0	0	0.003571	0.0246914
2015	165	0.0054545	0.0458208	0.150005	0.0386717	0.0155708	0.067752	3.13549	4.54329	2.70805	16.1999	8.18869	3.68888	5.18835	6.71489	11.6799	1	0	0	0	1	1	0	0	0.004	0.0263158
2016	165	0.0071074	0.0327107	0.120783	0.035309	0.0169784	0.0669668	3.13549	4.55388	2.70805	16.0156	8.29405	3.7612	5.31742	6.71901	11.754	1	0	0	0	1	1	0	0	0.004348	0.0263158
2017	165	0.0095868	0.0547742	0.151968	0.0466583	0.0148655	0.0630617	3.3322	4.56435	2.99573	17.0443	8.26873	3.8712	5.38835	6.72683	11.8573	1	0	0	0	1	1	0	0	0.004762	0.0299667
2018	165	0.0082645	0.0486286	0.150237	0.0374107	0.0142037	0.0629559	2.99573	4.57471	2.48491	17.0148	8.31874	3.98898	5.53758	6.73889	11.9375	1	0	0	0	1	1	0	1	0.005556	0.02375
2019	165	0.0100826	0.0612586	0.163325	0.050021	0.0136862	0.05835	2.99573	4.58497	2.83321	16.9845	8.63052	4.11087	5.67007	6.74641	12.0178	1	0	0	0	1	1	0	1	0.00625	0.02375
2020	165	0.0090909	0.0569482	0.165351	0.0449769	0.0162387	0.0696678	3.13549	4.59512	2.07944	16.8105	8.62155	3.98898	5.72774	6.83837	11.9787	1	0	0	0	1	1	0	1	0.006711	0.0257611
2021	165	0.0047934	0.0420499	0.141367	0.0449769	0.0134772	0.059416	3.17805	4.60517	2.70805	16.9767	8.62155	4.2485	5.77974	6.84943	12.0698	1	0	0	0	1	1	0	1	0.007692	0.0236869
2022	165	0.0049587	0.0335719	0.130019	0.04876	0.0172718	0.0693088	3.09104	4.61512	2.56495	17.1317	8.62155	4.43082	5.80315	6.85658	12.0939	1	0	0	0	1	1	0	1	0.009091	0.0207921
2023	165	0.006281	0.0577147	0.173004	0.0474989	0.0248765	0.0875472	3.2581	4.62497	2.56495	17.1704	8.64822	4.57471	5.83471	6.86244	12.1173	1	0	0	0	1	1	0	1	0.010417	0.023084
2014	169	0.0090909	0.0398032	0.139095	0.0496007	0.0176246	0.0823985	2.07944	3.4012	1.60944	16.3271	8.16052	3.63759	5.11199	6.71248	11.5857	1	0	0	0	1	0	1	0	0.003571	0.008642
2015	169	0.0104132	0.0630386	0.172772	0.062211	0.0178898	0.0816666	2.30259	3.43399	1.94591	16.1999	8.18869	3.68888	5.18835	6.71489	11.6799	1	0	0	0	1	0	1	0	0.004	0.0107655
2016	169	0.0102479	0.0721364	0.188463	0.0563262	0.0192914	0.0799405	2.30259	3.46574	1.94591	16.0156	8.29405	3.7612	5.31742	6.71901	11.754	1	0	0	0	1	0	1	0	0.004348	0.0107655
2017	169	0.0066116	0.0374173	0.138982	0.0777638	0.0225004	0.0900652	2.3979	3.49651	1.94591	17.0443	8.26873	3.8712	5.38835	6.72683	11.8573	1	0	0	0	1	0	1	0	0.004762	0.0110988
2018	169	0.0067769	0.052637	0.170023	0.0836486	0.0257673	0.0947708	1.94591	3.52636	2.3979	17.0148	8.31874	3.98898	5.53758	6.73889	11.9375	1	0	0	0	1	0	1	1	0.005556	0.0075
2019	169	0.0056198	0.0486591	0.165589	0.106768	0.0348341	0.113677	1.94591	3.55535	2.30259	16.9845	8.63052	4.11087	5.67007	6.74641	12.0178	1	0	0	0	1	0	1	1	0.00625	0.0075
2020	169	0.0056198	0.0583877	0.185256	0.0870114	0.0306219	0.104901	2.48491	3.58352	2.30259	16.8105	8.62155	3.98898	5.72774	6.83837	11.9787	1	0	0	0	1	0	1	1	0.006711	0.0128806
2021	169	0.0056198	0.0419121	0.155868	0.0861707	0.0258286	0.0936693	2.77259	3.61092	2.07944	16.9767	8.62155	4.2485	5.77974	6.84943	12.0698	1	0	0	0	1	0	1	1	0.007692	0.015448
2022	169	0.007438	0.0568217	0.177223	0.0920555	0.025934	0.100449	2.89037	3.63759	2.30259	17.1317	8.62155	4.43082	5.80315	6.85658	12.0939	1	0	0	0	1	0	1	1	0.009091	0.0168317
2023	169	0.0079339	0.0440479	0.156764	0.0701976	0.0303584	0.111559	2.94444	3.66356	2.30259	17.1704	8.64822	4.57471	5.83471	6.86244	12.1173	1	0	0	0	1	0	1	1	0.010417	0.0166205
2014	170	0.0080992	0.0316562	0.109516	0.0453972	0.0181785	0.0757334	2.94444	4.35671	2.56495	16.3271	8.16052	3.63759	5.11199	6.71248	11.5857	1	0	0	0	1	1	0	0	0.003571	0.0222222
2015	170	0.0084298	0.0318432	0.110721	0.0386717	0.0223716	0.0817887	3.21888	4.36945	2.77259	16.1999	8.18869	3.68888	5.18835	6.71489	11.6799	1	0	0	0	1	1	0	0	0.004	0.0287081
2016	170	0.0067769	0.0270638	0.104063	0.0390921	0.0215182	0.0812646	3.21888	4.38203	2.99573	16.0156	8.29405	3.7612	5.31742	6.71901	11.754	1	0	0	0	1	1	0	0	0.004348	0.0287081
2017	170	0.0072727	0.0241124	0.110161	0.0508617	0.0240572	0.0961323	2.94444	4.39445	3.09104	17.0443	8.26873	3.8712	5.38835	6.72683	11.8573	1	0	0	0	1	1	0	0	0.004762	0.0199778
2018	170	0.0076033	0.0276805	0.10114	0.0613703	0.0261841	0.0930345	2.89037	4.40672	2.56495	17.0148	8.31874	3.98898	5.53758	6.73889	11.9375	1	0	0	0	1	1	0	1	0.005556	0.02125
2019	170	0.0090909	0.026366	0.0969475	0.0567465	0.028156	0.101635	2.89037	4.41884	3.09104	16.9845	8.63052	4.11087	5.67007	6.74641	12.0178	1	0	0	0	1	1	0	1	0.00625	0.02125
2020	170	0.008595	0.0215756	0.0911982	0.0727196	0.0301408	0.09987	3.09104	4.43082	2.07944	16.8105	8.62155	3.98898	5.72774	6.83837	11.9787	1	0	0	0	1	1	0	1	0.006711	0.0245902
2021	170	0.0079339	0.0314648	0.107721	0.0928962	0.0345317	0.107464	3.29584	4.44265	2.70805	16.9767	8.62155	4.2485	5.77974	6.84943	12.0698	1	0	0	0	1	1	0	1	0.007692	0.0267765
2022	170	0.0084298	0.0313136	0.117079	0.0832282	0.0953393	0.127002	3.21888	4.45435	2.3979	17.1317	8.62155	4.43082	5.80315	6.85658	12.0939	1	0	0	0	1	1	0	1	0.009091	0.0237624
2023	170	0.008595	0.02664	0.109373	0.103405	0.095007	0.138665	3.2581	3.80666	2.3979	17.1704	8.64822	4.57471	5.83471	6.86244	12.1173	1	0	0	0	1	1	0	1	0.010417	0.023084
2014	171	0.113223	0.248015	0.282491	0.0130307	0.010901	0.0552294	3.3322	3.58352	2.70805	16.3271	8.16052	3.63759	5.11199	6.71248	11.5857	1	0	0	1	0	0	0	0	0.003571	0.0333333
2015	171	0.0927273	0.212861	0.266264	0.013451	0.0103731	0.052734	3.29584	3.61092	2.56495	16.1999	8.18869	3.68888	5.18835	6.71489	11.6799	1	0	0	1	0	0	0	0	0.004	0.0311005
2016	171	0.0894215	0.188269	0.244083	0.0138714	0.0118548	0.0607268	3.29584	3.63759	2.94444	16.0156	8.29405	3.7612	5.31742	6.71901	11.754	1	0	0	1	0	0	0	0	0.004348	0.0311005
2017	171	0.0932231	0.19066	0.245454	0.0269021	0.0224152	0.0741346	3.4012	3.66356	2.48491	17.0443	8.26873	3.8712	5.38835	6.72683	11.8573	1	0	0	1	0	0	0	0	0.004762	0.0321865
2018	171	0.0965289	0.203618	0.260268	0.0277427	0.0253526	0.0856204	3.13549	3.68888	3.04452	17.0148	8.31874	3.98898	5.53758	6.73889	11.9375	1	0	0	1	0	0	0	1	0.005556	0.0275
2019	171	0.0932231	0.196802	0.259169	0.0269021	0.0230531	0.0692155	3.13549	3.71357	2.83321	16.9845	8.63052	4.11087	5.67007	6.74641	12.0178	1	0	0	1	0	0	0	1	0.00625	0.0275
2020	171	0.0975207	0.196149	0.255768	0.0311055	0.0242635	0.0826702	3.17805	3.73767	2.77259	16.8105	8.62155	3.98898	5.72774	6.83837	11.9787	1	0	0	1	0	0	0	1	0.006711	0.0269321
2021	171	0.091405	0.169189	0.238323	0.0348886	0.0294615	0.0956888	3.2581	3.7612	2.70805	16.9767	8.62155	4.2485	5.77974	6.84943	12.0698	1	0	0	1	0	0	0	1	0.007692	0.0257467
2022	171	0.0978512	0.158646	0.226001	0.0264817	0.01573	0.0746318	3.43399	3.78419	1.09861	17.1317	8.62155	4.43082	5.80315	6.85658	12.0939	1	0	0	1	0	0	0	1	0.009091	0.029703
2023	171	0.106281	0.160306	0.22979	0.0386717	0.0259995	0.0955941	3.3322	3.80666	1.09861	17.1704	8.64822	4.57471	5.83471	6.86244	12.1173	1	0	0	1	0	0	0	1	0.010417	0.0249307
2014	174	0.0261157	0.0690758	0.164369	0.265238	0.0492712	0.125308	3.52636	4.12713	3.52636	16.3805	8.32118	3.82864	4.54329	6.56215	11.3151	1	0	0	0	1	0	1	0	0.002506	0.0684647
2015	174	0.0295868	0.0765344	0.166143	0.235393	0.0544325	0.131418	3.66356	4.14313	3.3673	16.3805	8.36637	3.91202	4.61512	6.57116	11.3612	1	0	0	0	1	0	1	0	0.002632	0.0778688
2016	174	0.0256198	0.061599	0.150787	0.249264	0.0567134	0.134526	3.55535	4.15888	3.4012	16.3805	8.57546	3.98898	4.88175	6.58522	11.4186	1	0	0	0	1	0	1	0	0.002778	0.0532081
2017	174	0.028595	0.0737318	0.171091	0.276587	0.0652676	0.144034	3.61092	4.17439	3.63759	16.8276	8.77956	4.07754	4.97219	6.59731	11.5026	1	0	0	0	1	0	1	0	0.00303	0.0670391
2018	174	0.0206612	0.0735036	0.171241	0.332493	0.0751999	0.154898	3.68888	4.18965	3.55535	17.381	8.79482	4.15888	5.03741	6.61612	11.574	1	0	0	0	1	0	1	1	0.003226	0.0681818
2019	174	0.0233058	0.0671272	0.157263	0.393022	0.0925118	0.172672	3.68888	4.20469	3.95124	16.8223	8.79482	4.27667	5.23154	6.79332	11.5751	1	0	0	0	1	0	1	1	0.004016	0.0681818
2020	174	0.0242975	0.061883	0.151165	0.482556	0.0990292	0.181526	3.58352	4.21951	3.80666	17.3301	8.82468	4.31749	5.35664	6.82572	11.6144	1	0	0	0	1	0	1	1	0.005263	0.0535988
2021	174	0.0328926	0.0804731	0.178198	0.600673	0.129044	0.213841	3.61092	4.23411	3.73767	17.2388	8.94898	4.77068	5.36645	6.84012	11.7206	1	0	0	0	1	0	1	1	0.005882	0.0518732
2022	174	0.0295868	0.0810546	0.179224	0.656578	0.29367	0.289352	3.46574	4.2485	3.43399	17.1987	8.94898	4.86753	5.52693	6.84854	11.762	1	0	0	0	1	0	1	1	0.00625	0.0361305
2023	174	0.0299174	0.0570995	0.150159	0.665826	0.284167	0.290482	3.71357	4.26268	3.43399	17.1392	8.92266	4.69135	5.50649	6.85087	11.8168	1	0	0	0	1	0	1	1	0.007143	0.0527009
2014	175	0.0061157	0.0417014	0.131685	0.160992	0.022059	0.0807032	1.60944	4.02535	1.79176	16.3805	8.32118	3.82864	4.54329	6.56215	11.3151	1	0	0	0	1	0	1	0	0.002506	0.0082988
2015	175	0.0049587	0.0573388	0.1755	0.240437	0.0291012	0.0957746	1.60944	4.04305	2.3979	16.3805	8.36637	3.91202	4.61512	6.57116	11.3612	1	0	0	0	1	0	1	0	0.002632	0.0081967
2016	175	0.0036364	0.0248845	0.115463	0.232871	0.0214557	0.0794485	2.70805	4.06044	1.60944	16.3805	8.57546	3.98898	4.88175	6.58522	11.4186	1	0	0	0	1	0	1	0	0.002778	0.0219092
2017	175	0.0031405	0.0231657	0.115188	0.382514	0.0301367	0.0967376	2.94444	4.07754	2.07944	16.8276	8.77956	4.07754	4.97219	6.59731	11.5026	1	0	0	0	1	0	1	0	0.00303	0.0335196
2018	175	0.0014876	0.0642981	0.204246	0.307272	0.0395237	0.107378	2.99573	4.09434	2.07944	17.381	8.79482	4.15888	5.03741	6.61612	11.574	1	0	0	0	1	0	1	1	0.003226	0.0332168
2019	175	0.0026446	0.0354031	0.130152	0.332072	0.0514244	0.13044	2.99573	4.11087	1.79176	16.8223	8.79482	4.27667	5.23154	6.79332	11.5751	1	0	0	0	1	0	1	1	0.004016	0.0332168
2020	175	0.005124	0.0521306	0.170592	0.345523	0.0540806	0.132741	2.3979	4.12713	2.30259	17.3301	8.82468	4.31749	5.35664	6.82572	11.6144	1	0	0	0	1	0	1	1	0.005263	0.0153139
2021	175	0.0072727	0.0466955	0.152059	0.389239	0.0607066	0.13851	3.46574	4.14313	1.38629	17.2388	8.94898	4.77068	5.36645	6.84012	11.7206	1	0	0	0	1	0	1	1	0.005882	0.0446686
2022	175	0.0052893	0.0402365	0.152785	0.368642	0.079389	0.16009	3.52636	4.15888	1.60944	17.1987	8.94898	4.86753	5.52693	6.84854	11.762	1	0	0	0	1	0	1	1	0.00625	0.0384615
2023	175	0.006281	0.0430864	0.143474	0.415721	0.0937702	0.180145	3.93183	4.17439	1.60944	17.1392	8.92266	4.69135	5.50649	6.85087	11.8168	1	0	0	0	1	0	1	1	0.007143	0.0658762
2014	176	0.0679339	0.100454	0.164209	0.0008407	0.0010046	0.0063315	2.94444	3.52636	1.60944	16.3805	8.32118	3.82864	4.54329	6.56215	11.3151	1	0	0	1	0	0	0	0	0.002506	0.0373444
2015	176	0.054876	0.0876741	0.153532	0.0025221	0.005766	0.0307639	2.77259	3.55535	1.60944	16.3805	8.36637	3.91202	4.61512	6.57116	11.3612	1	0	0	1	0	0	0	0	0.002632	0.0307377
2016	176	0.0598347	0.0943196	0.155625	0.0008407	0.0014918	0.0106448	2.56495	3.58352	0.693147	16.3805	8.57546	3.98898	4.88175	6.58522	11.4186	1	0	0	1	0	0	0	0	0.002778	0.0187793
2017	176	0.0434711	0.0834392	0.159207	0.0079865	0.0037827	0.0229028	2.77259	3.61092	2.07944	16.8276	8.77956	4.07754	4.97219	6.59731	11.5026	1	0	0	1	0	0	0	0	0.00303	0.027933
2018	176	0.0378512	0.0726057	0.153667	0.0042034	0.0330741	0.120367	2.63906	3.63759	1.60944	17.381	8.79482	4.15888	5.03741	6.61612	11.574	1	0	0	1	0	0	0	1	0.003226	0.0227273
2019	176	0.0300826	0.0672056	0.154654	0.0021017	0.000416	0.0030332	2.63906	3.66356	1.60944	16.8223	8.79482	4.27667	5.23154	6.79332	11.5751	1	0	0	1	0	0	0	1	0.004016	0.0227273
2020	176	0.0287603	0.0769511	0.16991	0.0004203	0.0004311	0.0032746	2.63906	3.68888	2.30259	17.3301	8.82468	4.31749	5.35664	6.82572	11.6144	1	0	0	1	0	0	0	1	0.005263	0.0199081
2021	176	0.0307438	0.0554666	0.137044	0.0037831	0.0172453	0.0631966	2.77259	3.71357	1.79176	17.2388	8.94898	4.77068	5.36645	6.84012	11.7206	1	0	0	1	0	0	0	1	0.005882	0.0216138
2022	176	0.0320661	0.0572257	0.142592	0.0033628	0.0010835	0.0065983	3.29584	3.73767	1.79176	17.1987	8.94898	4.86753	5.52693	6.84854	11.762	1	0	0	1	0	0	0	1	0.00625	0.030303
2023	176	0.0300826	0.0664058	0.161081	0.0042034	0.0151391	0.0759451	3.17805	3.7612	1.79176	17.1392	8.92266	4.69135	5.50649	6.85087	11.8168	1	0	0	1	0	0	0	1	0.007143	0.030303
2014	177	0.0047934	0.050574	0.172044	0.0916351	0.022965	0.0793767	2.19722	3.78419	2.19722	16.3805	8.32118	3.82864	4.54329	6.56215	11.3151	1	0	0	0	1	0	1	0	0.002506	0.0165975
2015	177	0.0059504	0.0377375	0.143419	0.105507	0.0257572	0.0865881	1.94591	3.80666	1.94591	16.3805	8.36637	3.91202	4.61512	6.57116	11.3612	1	0	0	0	1	0	1	0	0.002632	0.0122951
2016	177	0.0036364	0.0344742	0.146952	0.0954182	0.0279796	0.0883961	2.07944	3.82864	1.60944	16.3805	8.57546	3.98898	4.88175	6.58522	11.4186	1	0	0	0	1	0	1	0	0.002778	0.0109546
2017	177	0.0029752	0.0325869	0.147797	0.0992013	0.0281623	0.0944625	1.94591	3.85015	1.79176	16.8276	8.77956	4.07754	4.97219	6.59731	11.5026	1	0	0	0	1	0	1	0	0.00303	0.0111732
2018	177	0.0029752	0.0307276	0.129914	0.0992013	0.0242926	0.0850788	1.79176	3.8712	2.07944	17.381	8.79482	4.15888	5.03741	6.61612	11.574	1	0	0	0	1	0	1	1	0.003226	0.0087413
2019	177	0.0034711	0.0477497	0.168681	0.103405	0.0225041	0.0824999	1.79176	3.89182	1.94591	16.8223	8.79482	4.27667	5.23154	6.79332	11.5751	1	0	0	0	1	0	1	1	0.004016	0.0087413
2020	177	0.0034711	0.0300322	0.132291	0.103825	0.0324949	0.101032	1.79176	3.91202	2.07944	17.3301	8.82468	4.31749	5.35664	6.82572	11.6144	1	0	0	0	1	0	1	1	0.005263	0.007657
2021	177	0.007438	0.0516886	0.178246	0.1219	0.0314639	0.099926	1.79176	3.93183	2.30259	17.2388	8.94898	4.77068	5.36645	6.84012	11.7206	1	0	0	0	1	0	1	1	0.005882	0.0072046
2022	177	0.0061157	0.0354595	0.138621	0.13451	0.0396232	0.108362	2.63906	3.95124	1.60944	17.1987	8.94898	4.86753	5.52693	6.84854	11.762	1	0	0	0	1	0	1	1	0.00625	0.0151515
2023	177	0.0054545	0.040886	0.152218	0.130727	0.0381218	0.11087	2.89037	3.97029	1.60944	17.1392	8.92266	4.69135	5.50649	6.85087	11.8168	1	0	0	0	1	0	1	1	0.007143	0.0223979
2014	179	0.0163636	0.0514011	0.152555	0.0470786	0.0254933	0.0940326	2.56495	3.58352	2.89037	16.3805	8.32118	3.82864	4.54329	6.56215	11.3151	1	0	0	0	1	0	1	0	0.002506	0.0248963
2015	179	0.0135537	0.0447168	0.145289	0.0664145	0.024262	0.08931	2.70805	3.61092	3.2581	16.3805	8.36637	3.91202	4.61512	6.57116	11.3612	1	0	0	0	1	0	1	0	0.002632	0.0286885
2016	179	0.014876	0.0571424	0.154226	0.0722993	0.0315993	0.104902	3.2581	3.63759	3.04452	16.3805	8.57546	3.98898	4.88175	6.58522	11.4186	1	0	0	0	1	0	1	0	0.002778	0.0391236
2017	179	0.0158678	0.0558524	0.153776	0.100883	0.0328924	0.106055	3.29584	3.66356	3.2581	16.8276	8.77956	4.07754	4.97219	6.59731	11.5026	1	0	0	0	1	0	1	0	0.00303	0.0484171
2018	179	0.0165289	0.0457631	0.142291	0.139134	0.0408616	0.117825	3.04452	3.68888	3.04452	17.381	8.79482	4.15888	5.03741	6.61612	11.574	1	0	0	0	1	0	1	1	0.003226	0.034965
2019	179	0.0168595	0.0611147	0.168322	0.163934	0.0541351	0.135098	3.04452	3.71357	3.09104	16.8223	8.79482	4.27667	5.23154	6.79332	11.5751	1	0	0	0	1	0	1	1	0.004016	0.034965
2020	179	0.0173554	0.0514221	0.150357	0.234552	0.0755619	0.15917	3.17805	3.73767	3.21888	17.3301	8.82468	4.31749	5.35664	6.82572	11.6144	1	0	0	0	1	0	1	1	0.005263	0.035222
2021	179	0.0247934	0.079442	0.183622	0.31694	0.088249	0.175099	3.29584	3.7612	3.17805	17.2388	8.94898	4.77068	5.36645	6.84012	11.7206	1	0	0	0	1	0	1	1	0.005882	0.037464
2022	179	0.0269421	0.0716582	0.174952	0.354771	0.24538	0.236887	3.04452	3.78419	3.3673	17.1987	8.94898	4.86753	5.52693	6.84854	11.762	1	0	0	0	1	0	1	1	0.00625	0.02331
2023	179	0.0292562	0.0759207	0.179812	0.287516	0.241773	0.224602	3.43399	3.80666	3.3673	17.1392	8.92266	4.69135	5.50649	6.85087	11.8168	1	0	0	0	1	0	1	1	0.007143	0.0395257
2014	180	0.0163636	0.0667561	0.173492	0.0886927	0.0117866	0.0564822	3.46574	4.47734	2.94444	16.3805	8.32118	3.82864	4.54329	6.56215	11.3151	1	0	0	0	1	0	1	0	0.002506	0.0643153
2015	180	0.0204959	0.0739093	0.176317	0.0533838	0.012375	0.0580002	3.55535	4.48864	2.83321	16.3805	8.36637	3.91202	4.61512	6.57116	11.3612	1	0	0	0	1	0	1	0	0.002632	0.0696721
2016	180	0.0180165	0.0680819	0.171913	0.0538041	0.0165628	0.0758669	3.49651	4.49981	2.89037	16.3805	8.57546	3.98898	4.88175	6.58522	11.4186	1	0	0	0	1	0	1	0	0.002778	0.0500783
2017	180	0.014876	0.0417041	0.131658	0.0643127	0.0194457	0.0792472	3.55535	4.51086	3.3322	16.8276	8.77956	4.07754	4.97219	6.59731	11.5026	1	0	0	0	1	0	1	0	0.00303	0.0633147
2018	180	0.0163636	0.054778	0.154991	0.0647331	0.014586	0.0666237	3.58352	4.52179	3.17805	17.381	8.79482	4.15888	5.03741	6.61612	11.574	1	0	0	0	1	0	1	1	0.003226	0.0611888
2019	180	0.0208264	0.0672639	0.165498	0.0773434	0.0205842	0.0818069	3.58352	4.5326	3.43399	16.8223	8.79482	4.27667	5.23154	6.79332	11.5751	1	0	0	0	1	0	1	1	0.004016	0.0611888
2020	180	0.0176859	0.0616489	0.166024	0.062211	0.0221076	0.0897471	3.52636	4.54329	3.13549	17.3301	8.82468	4.31749	5.35664	6.82572	11.6144	1	0	0	0	1	0	1	1	0.005263	0.050536
2021	180	0.0181818	0.0580879	0.159968	0.0794451	0.0332995	0.100652	3.61092	4.55388	3.3673	17.2388	8.94898	4.77068	5.36645	6.84012	11.7206	1	0	0	0	1	0	1	1	0.005882	0.0518732
2022	180	0.0127273	0.0489729	0.155709	0.0916351	0.0340931	0.110408	3.3673	4.56435	3.4012	17.1987	8.94898	4.86753	5.52693	6.84854	11.762	1	0	0	0	1	0	1	1	0.00625	0.032634
2023	180	0.0163636	0.0658047	0.180066	0.0823876	0.0310748	0.107445	3.4012	4.57471	3.4012	17.1392	8.92266	4.69135	5.50649	6.85087	11.8168	1	0	0	0	1	0	1	1	0.007143	0.0382082
2014	181	0.0219835	0.0504225	0.141875	0.0647331	0.008993	0.0448136	2.89037	4.06044	2.70805	16.3805	8.32118	3.82864	4.54329	6.56215	11.3151	1	0	0	0	1	0	1	0	0.002506	0.0352697
2015	181	0.0219835	0.0636152	0.162881	0.0630517	0.0076304	0.0361819	2.94444	4.07754	3.04452	16.3805	8.36637	3.91202	4.61512	6.57116	11.3612	1	0	0	0	1	0	1	0	0.002632	0.0368852
2016	181	0.0236364	0.0536294	0.143464	0.0752417	0.0122307	0.0613581	2.83321	4.09434	3.04452	16.3805	8.57546	3.98898	4.88175	6.58522	11.4186	1	0	0	0	1	0	1	0	0.002778	0.0250391
2017	181	0.0203306	0.047921	0.133888	0.0697772	0.0203656	0.0912151	2.83321	4.11087	3.13549	16.8276	8.77956	4.07754	4.97219	6.59731	11.5026	1	0	0	0	1	0	1	0	0.00303	0.0297952
2018	181	0.0214876	0.0554952	0.146587	0.0886927	0.0181133	0.0726839	2.77259	4.12713	2.94444	17.381	8.79482	4.15888	5.03741	6.61612	11.574	1	0	0	0	1	0	1	1	0.003226	0.0262238
2019	181	0.0203306	0.0554553	0.150358	0.0861707	0.0240331	0.0997084	2.77259	4.14313	3.17805	16.8223	8.79482	4.27667	5.23154	6.79332	11.5751	1	0	0	0	1	0	1	1	0.004016	0.0262238
2020	181	0.0269421	0.0704331	0.161875	0.0760824	0.0187363	0.0819947	2.77259	4.15888	3.2581	17.3301	8.82468	4.31749	5.35664	6.82572	11.6144	1	0	0	0	1	0	1	1	0.005263	0.0229709
2021	181	0.0302479	0.0681092	0.155457	0.0954182	0.0228964	0.0907578	2.99573	4.17439	3.17805	17.2388	8.94898	4.77068	5.36645	6.84012	11.7206	1	0	0	0	1	0	1	1	0.005882	0.0273775
2022	181	0.0289256	0.0530106	0.140458	0.0870114	0.0279469	0.10161	3.09104	4.18965	3.58352	17.1987	8.94898	4.86753	5.52693	6.84854	11.762	1	0	0	0	1	0	1	1	0.00625	0.0244755
2023	181	0.0231405	0.0436544	0.128837	0.102984	0.0223426	0.0941179	2.70805	4.20469	3.58352	17.1392	8.92266	4.69135	5.50649	6.85087	11.8168	1	0	0	0	1	0	1	1	0.007143	0.0184453
2014	182	0.0241322	0.0691359	0.167514	0.0882724	0.0238027	0.0931916	3.4012	4.17439	2.70805	16.3805	8.32118	3.82864	4.54329	6.56215	11.3151	1	0	0	0	1	0	1	0	0.002506	0.060166
2015	182	0.0214876	0.0678929	0.170609	0.0992013	0.0238234	0.0915323	3.43399	4.18965	3.09104	16.3805	8.36637	3.91202	4.61512	6.57116	11.3612	1	0	0	0	1	0	1	0	0.002632	0.0614754
2016	182	0.0221488	0.0794806	0.182491	0.101723	0.019441	0.0788195	3.4012	4.20469	2.56495	16.3805	8.57546	3.98898	4.88175	6.58522	11.4186	1	0	0	0	1	0	1	0	0.002778	0.0453834
2017	182	0.0206612	0.0550529	0.148702	0.198823	0.0255947	0.0964168	3.52636	4.21951	3.13549	16.8276	8.77956	4.07754	4.97219	6.59731	11.5026	1	0	0	0	1	0	1	0	0.00303	0.0614525
2018	182	0.0196694	0.0558509	0.153671	0.10929	0.0278752	0.095637	3.58352	4.23411	3.04452	17.381	8.79482	4.15888	5.03741	6.61612	11.574	1	0	0	0	1	0	1	1	0.003226	0.0611888
2019	182	0.0206612	0.0678768	0.173671	0.120639	0.0191773	0.0654967	3.58352	4.2485	3.4012	16.8223	8.79482	4.27667	5.23154	6.79332	11.5751	1	0	0	0	1	0	1	1	0.004016	0.0611888
2020	182	0.0234711	0.0683595	0.171864	0.140395	0.0307662	0.0961249	3.55535	4.26268	2.48491	17.3301	8.82468	4.31749	5.35664	6.82572	11.6144	1	0	0	0	1	0	1	1	0.005263	0.0520674
2021	182	0.0307438	0.0738106	0.171279	0.132829	0.0330771	0.100906	3.93183	4.27667	2.30259	17.2388	8.94898	4.77068	5.36645	6.84012	11.7206	1	0	0	0	1	0	1	1	0.005882	0.0720461
2022	182	0.031405	0.0669754	0.162186	0.129046	0.0338492	0.103295	3.98898	4.29046	2.56495	17.1987	8.94898	4.86753	5.52693	6.84854	11.762	1	0	0	0	1	0	1	1	0.00625	0.0617716
2023	182	0.0280992	0.0666753	0.170052	0.138714	0.0979784	0.141052	4.38203	4.30407	2.56495	17.1392	8.92266	4.69135	5.50649	6.85087	11.8168	1	0	0	0	1	0	1	1	0.007143	0.104084
2014	184	0.0152066	0.0450155	0.133291	0.010929	0.0162554	0.0778944	4.07754	4.43082	4.14313	16.3805	8.32118	3.82864	4.54329	6.56215	11.3151	1	0	0	0	1	1	0	0	0.002506	0.120332
2015	184	0.0123967	0.0471197	0.14506	0.013451	0.0214018	0.0785019	4.09434	4.44265	4.14313	16.3805	8.36637	3.91202	4.61512	6.57116	11.3612	1	0	0	0	1	1	0	0	0.002632	0.120902
2016	184	0.012562	0.0393592	0.128842	0.0088272	0.0114224	0.0585261	4.04305	4.45435	4.21951	16.3805	8.57546	3.98898	4.88175	6.58522	11.4186	1	0	0	0	1	1	0	0	0.002778	0.0876369
2017	184	0.013719	0.0504958	0.148736	0.0147121	0.0142103	0.0695083	4.20469	4.46591	4.33073	16.8276	8.77956	4.07754	4.97219	6.59731	11.5026	1	0	0	0	1	1	0	0	0.00303	0.122905
2018	184	0.0105785	0.0391334	0.123005	0.0168138	0.0148533	0.0730215	3.17805	4.47734	4.17439	17.381	8.79482	4.15888	5.03741	6.61612	11.574	1	0	0	0	1	1	0	1	0.003226	0.0402098
2019	184	0.0127273	0.0506715	0.153566	0.0210172	0.0148158	0.074681	3.17805	4.48864	4.35671	16.8223	8.79482	4.27667	5.23154	6.79332	11.5751	1	0	0	0	1	1	0	1	0.004016	0.0402098
2020	184	0.0094215	0.066283	0.183356	0.0193359	0.0231197	0.0917336	4.00733	4.49981	3.93183	17.3301	8.82468	4.31749	5.35664	6.82572	11.6144	1	0	0	0	1	1	0	1	0.005263	0.0826953
2021	184	0.0127273	0.0464293	0.135178	0.0269021	0.0172547	0.0863951	4.00733	4.51086	3.85015	17.2388	8.94898	4.77068	5.36645	6.84012	11.7206	1	0	0	0	1	1	0	1	0.005882	0.0778098
2022	184	0.0095868	0.043576	0.140436	0.0302648	0.024295	0.0985065	4.15888	4.52179	3.93183	17.1987	8.94898	4.86753	5.52693	6.84854	11.762	1	0	0	0	1	1	0	1	0.00625	0.0734266
2023	184	0.0092562	0.0363713	0.131742	0.0340479	0.0214396	0.101616	4.46591	4.5326	3.93183	17.1392	8.92266	4.69135	5.50649	6.85087	11.8168	1	0	0	0	1	1	0	1	0.007143	0.113307
2014	186	0.0175207	0.0409655	0.133222	0.0470786	0.0340229	0.0992395	3.61092	4.43082	3.4012	16.3805	8.32118	3.82864	4.54329	6.56215	11.3151	1	0	0	0	1	1	0	0	0.002506	0.0746888
2015	186	0.0196694	0.0408532	0.129916	0.0462379	0.0282596	0.089569	3.61092	4.44265	3.55535	16.3805	8.36637	3.91202	4.61512	6.57116	11.3612	1	0	0	0	1	1	0	0	0.002632	0.0737705
2016	186	0.0100826	0.0458004	0.141206	0.035309	0.0342267	0.098243	3.55535	4.45435	3.17805	16.3805	8.57546	3.98898	4.88175	6.58522	11.4186	1	0	0	0	1	1	0	0	0.002778	0.0532081
2017	186	0.0130579	0.0322508	0.115942	0.0395124	0.0296698	0.0897417	3.68888	4.46591	3.58352	16.8276	8.77956	4.07754	4.97219	6.59731	11.5026	1	0	0	0	1	1	0	0	0.00303	0.0726257
2018	186	0.0100826	0.0383552	0.129185	0.0445565	0.0339248	0.10324	3.43399	4.47734	3.43399	17.381	8.79482	4.15888	5.03741	6.61612	11.574	1	0	0	0	1	1	0	1	0.003226	0.0524476
2019	186	0.0119008	0.0417677	0.131778	0.0504414	0.0262378	0.0976121	3.43399	4.48864	3.61092	16.8223	8.79482	4.27667	5.23154	6.79332	11.5751	1	0	0	0	1	1	0	1	0.004016	0.0524476
2020	186	0.0123967	0.0417072	0.129	0.0399327	0.022796	0.0879538	3.46574	4.49981	3.80666	17.3301	8.82468	4.31749	5.35664	6.82572	11.6144	1	0	0	0	1	1	0	1	0.005263	0.0474732
2021	186	0.0209917	0.054698	0.147809	0.0630517	0.0401244	0.107386	3.46574	4.51086	3.68888	17.2388	8.94898	4.77068	5.36645	6.84012	11.7206	1	0	0	0	1	1	0	1	0.005882	0.0446686
2022	186	0.014876	0.0411199	0.133297	0.0592686	0.0243918	0.089568	4.04305	4.52179	3.89182	17.1987	8.94898	4.86753	5.52693	6.84854	11.762	1	0	0	0	1	1	0	1	0.00625	0.0652681
2023	186	0.018843	0.044642	0.137185	0.0655738	0.102609	0.128918	4.09434	4.5326	3.89182	17.1392	8.92266	4.69135	5.50649	6.85087	11.8168	1	0	0	0	1	1	0	1	0.007143	0.0777339
2014	187	0.0064463	0.0324647	0.118689	0.0235393	0.0164602	0.0685511	2.07944	2.70805	2.07944	16.3805	8.32118	3.82864	4.54329	6.56215	11.3151	1	0	0	0	1	0	1	0	0.002506	0.0145228
2015	187	0.0042975	0.0494127	0.182529	0.0319462	0.0143118	0.0663947	2.07944	2.70805	1.94591	16.3805	8.36637	3.91202	4.61512	6.57116	11.3612	1	0	0	0	1	0	1	0	0.002632	0.0143443
2016	187	0.0046281	0.0550876	0.171765	0.050021	0.0141936	0.0679972	1.94591	2.70805	1.94591	16.3805	8.57546	3.98898	4.88175	6.58522	11.4186	1	0	0	0	1	0	1	0	0.002778	0.0093897
2017	187	0.0046281	0.0584584	0.173042	0.0596889	0.0149766	0.0730469	2.3979	2.77259	2.07944	16.8276	8.77956	4.07754	4.97219	6.59731	11.5026	1	0	0	0	1	0	1	0	0.00303	0.018622
2018	187	0.0061157	0.0408209	0.142767	0.07314	0.0261967	0.0925451	2.07944	2.83321	1.94591	17.381	8.79482	4.15888	5.03741	6.61612	11.574	1	0	0	0	1	0	1	1	0.003226	0.0122378
2019	187	0.0038017	0.0408924	0.143639	0.0958386	0.0306261	0.103646	2.07944	2.89037	2.3979	16.8223	8.79482	4.27667	5.23154	6.79332	11.5751	1	0	0	0	1	0	1	1	0.004016	0.0122378
2020	187	0.0054545	0.0642815	0.184714	0.0933165	0.0329815	0.110556	3.13549	2.94444	1.79176	17.3301	8.82468	4.31749	5.35664	6.82572	11.6144	1	0	0	0	1	0	1	1	0.005263	0.0336907
2021	187	0.0064463	0.0434935	0.139396	0.086591	0.0280608	0.0944764	2.56495	2.99573	1.60944	17.2388	8.94898	4.77068	5.36645	6.84012	11.7206	1	0	0	0	1	0	1	1	0.005882	0.0172911
2022	187	0.0041322	0.0350511	0.144495	0.0874317	0.0315521	0.103739	2.3979	3.04452	2.77259	17.1987	8.94898	4.86753	5.52693	6.84854	11.762	1	0	0	0	1	0	1	1	0.00625	0.011655
2023	187	0.0071074	0.0322817	0.127212	0.0701976	0.037309	0.119864	2.56495	3.09104	2.77259	17.1392	8.92266	4.69135	5.50649	6.85087	11.8168	1	0	0	0	1	0	1	1	0.007143	0.0158103
2014	188	0.0218182	0.0524345	0.130028	0.0786045	0.0197917	0.0725292	3.52636	4.54329	2.83321	16.3805	8.32118	3.82864	4.54329	6.56215	11.3151	1	0	0	0	1	1	0	0	0.002506	0.0684647
2015	188	0.0173554	0.049965	0.141081	0.106768	0.0197296	0.0670353	3.52636	4.55388	2.77259	16.3805	8.36637	3.91202	4.61512	6.57116	11.3612	1	0	0	0	1	1	0	0	0.002632	0.067623
2016	188	0.0157025	0.0537504	0.1441	0.116856	0.0254489	0.0763946	3.46574	4.56435	2.70805	16.3805	8.57546	3.98898	4.88175	6.58522	11.4186	1	0	0	0	1	1	0	0	0.002778	0.0485133
2017	188	0.0135537	0.0369374	0.113603	0.108029	0.0248705	0.0765544	3.46574	4.57471	2.99573	16.8276	8.77956	4.07754	4.97219	6.59731	11.5026	1	0	0	0	1	1	0	0	0.00303	0.0577281
2018	188	0.0122314	0.0346492	0.105072	0.131988	0.0347606	0.0977991	3.46574	4.58497	3.04452	17.381	8.79482	4.15888	5.03741	6.61612	11.574	1	0	0	0	1	1	0	1	0.003226	0.0541958
2019	188	0.0117355	0.0489881	0.137773	0.160572	0.0398636	0.103796	3.46574	4.59512	3.13549	16.8223	8.79482	4.27667	5.23154	6.79332	11.5751	1	0	0	0	1	1	0	1	0.004016	0.0541958
2020	188	0.014876	0.0509738	0.150712	0.187894	0.0440786	0.111526	3.46574	4.60517	3.3322	17.3301	8.82468	4.31749	5.35664	6.82572	11.6144	1	0	0	0	1	1	0	1	0.005263	0.0474732
2021	188	0.0122314	0.0394743	0.118119	0.164355	0.0398029	0.108451	3.46574	4.61512	3.04452	17.2388	8.94898	4.77068	5.36645	6.84012	11.7206	1	0	0	0	1	1	0	1	0.005882	0.0446686
2022	188	0.0110744	0.0333212	0.116051	0.169819	0.0402361	0.117068	3.68888	4.62497	3.17805	17.1987	8.94898	4.86753	5.52693	6.84854	11.762	1	0	0	0	1	1	0	1	0.00625	0.0454545
2023	188	0.0107438	0.0365808	0.123085	0.140816	0.040894	0.122785	3.78419	4.63473	3.17805	17.1392	8.92266	4.69135	5.50649	6.85087	11.8168	1	0	0	0	1	1	0	1	0.007143	0.0566535
2014	189	0.0795041	0.134899	0.195567	0.0096679	0.0124292	0.06894	3.80666	3.61092	3.13549	16.3805	8.32118	3.82864	4.54329	6.56215	11.3151	1	0	0	1	0	0	0	0	0.002506	0.0912863
2015	189	0.0727273	0.12981	0.197482	0.0180748	0.0268979	0.0853151	3.71357	3.63759	3.17805	16.3805	8.36637	3.91202	4.61512	6.57116	11.3612	1	0	0	1	0	0	0	0	0.002632	0.0819672
2016	189	0.0619835	0.122266	0.194507	0.0105086	0.0130008	0.0643027	3.63759	3.66356	2.48491	16.3805	8.57546	3.98898	4.88175	6.58522	11.4186	1	0	0	1	0	0	0	0	0.002778	0.057903
2017	189	0.0609917	0.114779	0.19044	0.0176545	0.0175131	0.0610878	3.7612	3.68888	2.83321	16.8276	8.77956	4.07754	4.97219	6.59731	11.5026	1	0	0	1	0	0	0	0	0.00303	0.0782123
2018	189	0.0557025	0.128417	0.209152	0.0138714	0.0128611	0.0675656	3.2581	3.71357	2.77259	17.381	8.79482	4.15888	5.03741	6.61612	11.574	1	0	0	1	0	0	0	1	0.003226	0.0437063
2019	189	0.0519008	0.115458	0.202947	0.0180748	0.0174459	0.0814678	3.2581	3.73767	3.17805	16.8223	8.79482	4.27667	5.23154	6.79332	11.5751	1	0	0	1	0	0	0	1	0.004016	0.0437063
2020	189	0.0575207	0.123009	0.208929	0.0210172	0.0211028	0.0831326	3.21888	3.7612	2.77259	17.3301	8.82468	4.31749	5.35664	6.82572	11.6144	1	0	0	1	0	0	0	1	0.005263	0.0367534
2021	189	0.0583471	0.130129	0.214956	0.0323665	0.0224127	0.079625	3.29584	3.78419	2.83321	17.2388	8.94898	4.77068	5.36645	6.84012	11.7206	1	0	0	1	0	0	0	1	0.005882	0.037464
2022	189	0.0636364	0.112528	0.197301	0.0554855	0.0268742	0.0887458	3.29584	3.80666	2.48491	17.1987	8.94898	4.86753	5.52693	6.84854	11.762	1	0	0	1	0	0	0	1	0.00625	0.030303
2023	189	0.0656198	0.11106	0.199362	0.0584279	0.1077	0.126178	3.29584	3.82864	2.48491	17.1392	8.92266	4.69135	5.50649	6.85087	11.8168	1	0	0	1	0	0	0	1	0.007143	0.0342556
2014	190	0.0509091	0.0879631	0.157412	0.0033628	0.0003116	0.001971	3.21888	3.98898	1.94591	16.3805	8.32118	3.82864	4.54329	6.56215	11.3151	1	0	0	1	0	0	0	0	0.002506	0.0497925
2015	190	0.0487603	0.0779375	0.143839	0.0025221	0.000372	0.0026138	3.09104	4.00733	1.09861	16.3805	8.36637	3.91202	4.61512	6.57116	11.3612	1	0	0	1	0	0	0	0	0.002632	0.0430328
2016	190	0.038843	0.0694706	0.141661	0.0033628	0.0002833	0.0019027	3.55535	4.02535	1.38629	16.3805	8.57546	3.98898	4.88175	6.58522	11.4186	1	0	0	1	0	0	0	0	0.002778	0.0532081
2017	190	0.0395041	0.0562724	0.122904	0.0033628	0.0013886	0.0082868	3.61092	4.04305	1.79176	16.8276	8.77956	4.07754	4.97219	6.59731	11.5026	1	0	0	1	0	0	0	0	0.00303	0.0670391
2018	190	0.0378512	0.0610011	0.128819	0.0033628	0.0164508	0.0979382	2.70805	4.06044	2.07944	17.381	8.79482	4.15888	5.03741	6.61612	11.574	1	0	0	1	0	0	0	1	0.003226	0.0244755
2019	190	0.0418182	0.0605027	0.125678	0.0046238	0.0156152	0.0933096	2.70805	4.07754	2.77259	16.8223	8.79482	4.27667	5.23154	6.79332	11.5751	1	0	0	1	0	0	0	1	0.004016	0.0244755
2020	190	0.0452893	0.0699062	0.133402	0.0046238	0.0005949	0.0036108	2.63906	4.09434	2.19722	17.3301	8.82468	4.31749	5.35664	6.82572	11.6144	1	0	0	1	0	0	0	1	0.005263	0.0199081
2021	190	0.0395041	0.0567145	0.120487	0.0021017	0.0002447	0.0018234	2.89037	4.11087	2.07944	17.2388	8.94898	4.77068	5.36645	6.84012	11.7206	1	0	0	1	0	0	0	1	0.005882	0.0244957
2022	190	0.0418182	0.0494203	0.108552	0.0050441	0.0007851	0.0048232	3.43399	4.12713	1.38629	17.1987	8.94898	4.86753	5.52693	6.84854	11.762	1	0	0	1	0	0	0	1	0.00625	0.034965
2023	190	0.0519008	0.0510771	0.107667	0.0042034	0.0151897	0.0909852	3.46574	4.14313	1.38629	17.1392	8.92266	4.69135	5.50649	6.85087	11.8168	1	0	0	1	0	0	0	1	0.007143	0.0408432
2014	191	0.045124	0.0819236	0.146449	-0.0004203	0	0	2.70805	4.14313	2.07944	16.3805	8.32118	3.82864	4.54329	6.56215	11.3151	1	0	0	1	0	0	0	0	0.002506	0.0290456
2015	191	0.0396694	0.088658	0.1664	0.0016814	0	0	2.89037	4.15888	2.30259	16.3805	8.36637	3.91202	4.61512	6.57116	11.3612	1	0	0	1	0	0	0	0	0.002632	0.0348361
2016	191	0.0342149	0.0776112	0.152876	0.001261	0.0212163	0.102902	3.04452	4.17439	1.60944	16.3805	8.57546	3.98898	4.88175	6.58522	11.4186	1	0	0	1	0	0	0	0	0.002778	0.0312989
2017	191	0.0332231	0.0719601	0.149449	0.0058848	0.0101381	0.0487798	3.04452	4.18965	2.3979	16.8276	8.77956	4.07754	4.97219	6.59731	11.5026	1	0	0	1	0	0	0	0	0.00303	0.0372439
2018	191	0.0365289	0.07765	0.149642	0.0021017	0.0057926	0.0346474	3.2581	4.20469	2.70805	17.381	8.79482	4.15888	5.03741	6.61612	11.574	1	0	0	1	0	0	0	1	0.003226	0.0437063
2019	191	0.0454545	0.0809216	0.150315	0.0004203	0.0016804	0.0109274	3.2581	4.21951	2.19722	16.8223	8.79482	4.27667	5.23154	6.79332	11.5751	1	0	0	1	0	0	0	1	0.004016	0.0437063
2020	191	0.0497521	0.0851524	0.150423	0.0004203	0.0162831	0.0973647	3.58352	4.23411	2.48491	17.3301	8.82468	4.31749	5.35664	6.82572	11.6144	1	0	0	1	0	0	0	1	0.005263	0.0535988
2021	191	0.0575207	0.0894356	0.153903	0.0033628	0.0191939	0.0957184	3.55535	4.2485	2.3979	17.2388	8.94898	4.77068	5.36645	6.84012	11.7206	1	0	0	1	0	0	0	1	0.005882	0.0489914
2022	191	0.0619835	0.0764516	0.135156	0.0025221	0.0125111	0.0639547	3.13549	4.26268	1.94591	17.1987	8.94898	4.86753	5.52693	6.84854	11.762	1	0	0	1	0	0	0	1	0.00625	0.025641
2023	191	0.0702479	0.0990908	0.155958	0.0046238	0.0143344	0.0787693	3.2581	4.27667	0.693147	17.1392	8.92266	4.69135	5.50649	6.85087	11.8168	1	0	0	1	0	0	0	1	0.007143	0.0329381
2014	194	0.0467769	0.132695	0.218133	0.0004203	0	0	4.2485	3.58352	2.77259	15.6921	8.20795	3.3673	6.24998	7.26543	11.2247	1	0	0	1	0	0	0	0	0.002222	0.0662824
2015	194	0.0454545	0.118687	0.198774	0.0037831	0.0133525	0.0743265	4.2485	3.61092	2.48491	16.1181	8.22951	3.52636	6.23048	7.2724	11.2368	1	0	0	1	0	0	0	0	0.002564	0.0662824
2016	194	0.0383471	0.102519	0.189742	0.0067255	0.0155192	0.0740879	3.78419	3.63759	2.63906	16.5551	8.43381	3.66356	6.22059	7.27517	11.2854	1	0	0	1	0	0	0	0	0.002778	0.0369733
2017	194	0.0282645	0.0824868	0.171747	0.0042034	0.0103394	0.0574377	3.80666	3.66356	2.3979	16.5881	8.51719	4.14313	6.07535	7.25205	11.3769	1	0	0	1	0	0	0	0	0.00303	0.0364842
2018	194	0.0271074	0.0596333	0.130372	0.0092476	0.0289108	0.102622	3.73767	3.68888	2.70805	16.768	8.51719	4.02535	6.10702	7.23273	11.4689	1	0	0	1	0	0	0	1	0.00369	0.0316602
2019	194	0.0218182	0.0715796	0.164308	0.0075662	0.0143305	0.0735573	3.89182	3.71357	2.56495	16.946	8.51719	3.97029	6.14847	7.23418	11.5284	1	0	0	1	0	0	0	1	0.004545	0.0366972
2020	194	0.0165289	0.0639663	0.163691	0.0130307	0.0156289	0.0755344	3.89182	3.73767	2.63906	16.4661	8.43381	4.07754	6.09582	7.23562	11.5236	1	0	0	1	0	0	0	1	0.005263	0.0366972
2021	194	0.0153719	0.0590838	0.158709	0.0159731	0.0135907	0.0687298	3.89182	3.7612	2.3979	16.7096	8.43381	4.33073	6.17379	7.22548	11.641	1	0	0	1	0	0	0	1	0.005882	0.0371517
2022	194	0.0110744	0.0550247	0.159948	0.0189155	0.0296158	0.09564	3.89182	3.78419	1.94591	16.546	8.47637	4.43082	6.1717	7.21818	11.6778	1	0	0	1	0	0	0	1	0.006211	0.0371517
2023	194	0.014876	0.047224	0.143414	0.0193359	0.204784	0.164459	3.46574	3.80666	1.94591	16.546	8.47637	4.51086	6.19848	7.21891	11.7179	1	0	0	1	0	0	0	1	0.007246	0.0412234
2014	198	0.0271074	0.0692713	0.169551	0.0382514	0.0223263	0.0835508	3.95124	3.17805	2.99573	15.6921	8.20795	3.3673	6.24998	7.26543	11.2247	1	0	0	0	1	0	1	0	0.002222	0.0489914
2015	198	0.031405	0.0725767	0.169937	0.0559058	0.0298723	0.0938851	3.95124	3.21888	3.04452	16.1181	8.22951	3.52636	6.23048	7.2724	11.2368	1	0	0	0	1	0	1	0	0.002564	0.0489914
2016	198	0.0310744	0.0706637	0.166419	0.0664145	0.0407134	0.107546	4.90527	3.2581	3.17805	16.5551	8.43381	3.66356	6.22059	7.27517	11.2854	1	0	0	0	1	0	1	0	0.002778	0.115219
2017	198	0.0332231	0.0778859	0.175011	0.0899538	0.0363802	0.105467	5.01728	3.29584	3.21888	16.5881	8.51719	4.14313	6.07535	7.25205	11.3769	1	0	0	0	1	0	1	0	0.00303	0.124378
2018	198	0.0328926	0.0771293	0.171963	0.150483	0.0442922	0.117693	5.21494	3.3322	2.89037	16.768	8.51719	4.02535	6.10702	7.23273	11.4689	1	0	0	0	1	0	1	1	0.00369	0.141313
2019	198	0.0380165	0.0646489	0.147116	0.181169	0.0519372	0.131539	4.30407	3.3673	3.46574	16.946	8.51719	3.97029	6.14847	7.23418	11.5284	1	0	0	0	1	0	1	1	0.004545	0.0558104
2020	198	0.0383471	0.065782	0.15226	0.23119	0.0603978	0.141069	4.30407	3.4012	2.83321	16.4661	8.43381	4.07754	6.09582	7.23562	11.5236	1	0	0	0	1	0	1	1	0.005263	0.0558104
2021	198	0.0433058	0.0690099	0.155171	0.266499	0.0764572	0.160835	4.18965	3.43399	3.04452	16.7096	8.43381	4.33073	6.17379	7.22548	11.641	1	0	0	0	1	0	1	1	0.005882	0.0503096
2022	198	0.0476033	0.0794417	0.173818	0.318621	0.122675	0.185154	4.18965	3.46574	2.70805	16.546	8.47637	4.43082	6.1717	7.21818	11.6778	1	0	0	0	1	0	1	1	0.006211	0.0503096
2023	198	0.0449587	0.0640955	0.154868	0.304329	0.156593	0.191756	3.68888	3.49651	2.70805	16.546	8.47637	4.51086	6.19848	7.21891	11.7179	1	0	0	0	1	0	1	1	0.007246	0.0518617
2014	199	0.0345455	0.0829342	0.176561	0.108869	0.0200185	0.0740463	4.14313	4.12713	3.21888	15.6921	8.20795	3.3673	6.24998	7.26543	11.2247	1	0	0	0	1	0	1	0	0.002222	0.0595581
2015	199	0.0390083	0.0823836	0.172224	0.098781	0.0187385	0.0697513	4.14313	4.14313	3.29584	16.1181	8.22951	3.52636	6.23048	7.2724	11.2368	1	0	0	0	1	0	1	0	0.002564	0.0595581
2016	199	0.0371901	0.0743406	0.163079	0.106768	0.020903	0.0796842	4.51086	4.15888	3.68888	16.5551	8.43381	3.66356	6.22059	7.27517	11.2854	1	0	0	0	1	0	1	0	0.002778	0.0773861
2017	199	0.028595	0.0682283	0.160939	0.112232	0.0248884	0.088775	4.72739	4.17439	3.43399	16.5881	8.51719	4.14313	6.07535	7.25205	11.3769	1	0	0	0	1	0	1	0	0.00303	0.092869
2018	199	0.0342149	0.0709257	0.166421	0.133249	0.029927	0.0954443	4.79579	4.18965	3.46574	16.768	8.51719	4.02535	6.10702	7.23273	11.4689	1	0	0	0	1	0	1	1	0.00369	0.0926641
2019	199	0.0350413	0.0698296	0.156592	0.163094	0.0305173	0.0986918	4.94876	4.20469	3.29584	16.946	8.51719	3.97029	6.14847	7.23418	11.5284	1	0	0	0	1	0	1	1	0.004545	0.107034
2020	199	0.0299174	0.0646032	0.152789	0.136612	0.0295008	0.0938678	4.94876	4.21951	3.55535	16.4661	8.43381	4.07754	6.09582	7.23562	11.5236	1	0	0	0	1	0	1	1	0.005263	0.107034
2021	199	0.026281	0.0588822	0.151079	0.145439	0.0322165	0.101484	4.94876	4.23411	3.17805	16.7096	8.43381	4.33073	6.17379	7.22548	11.641	1	0	0	0	1	0	1	1	0.005882	0.108359
2022	199	0.0246281	0.0531814	0.14593	0.17066	0.0406225	0.117539	4.94876	4.2485	3.43399	16.546	8.47637	4.43082	6.1717	7.21818	11.6778	1	0	0	0	1	0	1	1	0.006211	0.108359
2023	199	0.0277686	0.0585616	0.154813	0.161412	0.0374909	0.116179	4.2485	4.26268	3.43399	16.546	8.47637	4.51086	6.19848	7.21891	11.7179	1	0	0	0	1	0	1	1	0.007246	0.0917553
2014	200	0.0395041	0.0640726	0.140588	0.0445565	0.009561	0.0491727	4.20469	3.43399	3.3673	15.6921	8.20795	3.3673	6.24998	7.26543	11.2247	1	0	0	0	1	0	1	0	0.002222	0.0634006
2015	200	0.0429752	0.0752	0.157271	0.0567465	0.012117	0.0594059	4.20469	3.46574	3.49651	16.1181	8.22951	3.52636	6.23048	7.2724	11.2368	1	0	0	0	1	0	1	0	0.002564	0.0634006
2016	200	0.0472727	0.0782946	0.155263	0.0638924	0.0191213	0.0883573	3.89182	3.49651	3.21888	16.5551	8.43381	3.66356	6.22059	7.27517	11.2854	1	0	0	0	1	0	1	0	0.002778	0.0412726
2017	200	0.0466116	0.0869489	0.167332	0.0832282	0.0200156	0.0792682	4.26268	3.52636	3.55535	16.5881	8.51719	4.14313	6.07535	7.25205	11.3769	1	0	0	0	1	0	1	0	0.00303	0.0580431
2018	200	0.048595	0.0948167	0.183541	0.110971	0.0255162	0.0960874	4.27667	3.55535	3.52636	16.768	8.51719	4.02535	6.10702	7.23273	11.4689	1	0	0	0	1	0	1	1	0.00369	0.0548263
2019	200	0.0391736	0.0952425	0.191773	0.120639	0.0256201	0.100953	4.52179	3.58352	3.55535	16.946	8.51719	3.97029	6.14847	7.23418	11.5284	1	0	0	0	1	0	1	1	0.004545	0.0695719
2020	200	0.0467769	0.103075	0.199533	0.0739807	0.0309681	0.107329	4.52179	3.61092	3.17805	16.4661	8.43381	4.07754	6.09582	7.23562	11.5236	1	0	0	0	1	0	1	1	0.005263	0.0695719
2021	200	0.0444628	0.102939	0.198817	0.09752	0.0295859	0.107437	4.85203	3.63759	2.99573	16.7096	8.43381	4.33073	6.17379	7.22548	11.641	1	0	0	0	1	0	1	1	0.005882	0.0982972
2022	200	0.0419835	0.0733987	0.16766	0.0891131	0.0311148	0.111571	4.85203	3.66356	2.99573	16.546	8.47637	4.43082	6.1717	7.21818	11.6778	1	0	0	0	1	0	1	1	0.006211	0.0982972
2023	200	0.0438017	0.0675505	0.161215	0.118117	0.0265411	0.107226	4.09434	3.68888	2.99573	16.546	8.47637	4.51086	6.19848	7.21891	11.7179	1	0	0	0	1	0	1	1	0.007246	0.0784574
2014	201	0.041157	0.116063	0.203614	0.0029424	0.0133718	0.063286	2.99573	3.21888	1.79176	15.6921	8.20795	3.3673	6.24998	7.26543	11.2247	1	0	0	1	0	0	0	0	0.002222	0.0182517
2015	201	0.0409917	0.101393	0.189417	0.0029424	0	0	2.99573	3.2581	0.693147	16.1181	8.22951	3.52636	6.23048	7.2724	11.2368	1	0	0	1	0	0	0	0	0.002564	0.0182517
2016	201	0.0375207	0.0966865	0.186922	0.0058848	0.0055091	0.0330959	3.2581	3.29584	1.79176	16.5551	8.43381	3.66356	6.22059	7.27517	11.2854	1	0	0	1	0	0	0	0	0.002778	0.0214961
2017	201	0.0434711	0.112138	0.195803	0.0033628	0.0177429	0.093989	3.2581	3.3322	1.38629	16.5881	8.51719	4.14313	6.07535	7.25205	11.3769	1	0	0	1	0	0	0	0	0.00303	0.0207297
2018	201	0.0457851	0.129618	0.219799	0.0113493	0.0179741	0.0987713	3.13549	3.3673	1.38629	16.768	8.51719	4.02535	6.10702	7.23273	11.4689	1	0	0	1	0	0	0	1	0.00369	0.0169884
2019	201	0.0477686	0.152064	0.246274	0.0033628	0.0131535	0.0696597	2.83321	3.4012	1.38629	16.946	8.51719	3.97029	6.14847	7.23418	11.5284	1	0	0	1	0	0	0	1	0.004545	0.0122324
2020	201	0.0499174	0.12619	0.216176	0.0016814	0.0146193	0.0805208	2.83321	3.43399	1.60944	16.4661	8.43381	4.07754	6.09582	7.23562	11.5236	1	0	0	1	0	0	0	1	0.005263	0.0122324
2021	201	0.0571901	0.140677	0.224144	0.0058848	0.0133531	0.0734591	3.09104	3.46574	2.07944	16.7096	8.43381	4.33073	6.17379	7.22548	11.641	1	0	0	1	0	0	0	1	0.005882	0.0162539
2022	201	0.0519008	0.11095	0.194705	0.0071459	0.0260429	0.113417	3.09104	3.49651	1.79176	16.546	8.47637	4.43082	6.1717	7.21818	11.6778	1	0	0	1	0	0	0	1	0.006211	0.0162539
2023	201	0.0538843	0.0982803	0.185229	0.0079865	0.0181869	0.0983476	3.09104	3.52636	1.79176	16.546	8.47637	4.51086	6.19848	7.21891	11.7179	1	0	0	1	0	0	0	1	0.007246	0.0279255
2014	202	0.0578512	0.117616	0.19461	0.0479193	0.0204443	0.0867405	4.41884	3.58352	3.17805	15.6921	8.20795	3.3673	6.24998	7.26543	11.2247	1	0	0	0	1	0	1	0	0.002222	0.0787704
2015	202	0.0621488	0.120153	0.196182	0.0601093	0.0291589	0.0983322	4.41884	3.61092	3.04452	16.1181	8.22951	3.52636	6.23048	7.2724	11.2368	1	0	0	0	1	0	1	0	0.002564	0.0787704
2016	202	0.0614876	0.102491	0.172878	0.0760824	0.0248586	0.0931871	4.2485	3.63759	2.89037	16.5551	8.43381	3.66356	6.22059	7.27517	11.2854	1	0	0	0	1	0	1	0	0.002778	0.0593293
2017	202	0.0626446	0.114545	0.189858	0.0735603	0.024305	0.0964429	4.39445	3.66356	3.3673	16.5881	8.51719	4.14313	6.07535	7.25205	11.3769	1	0	0	0	1	0	1	0	0.00303	0.066335
2018	202	0.0628099	0.108379	0.19138	0.119378	0.0303726	0.10468	4.31749	3.68888	3.3322	16.768	8.51719	4.02535	6.10702	7.23273	11.4689	1	0	0	0	1	0	1	1	0.00369	0.0571429
2019	202	0.0561983	0.103519	0.190552	0.102984	0.0271969	0.0862779	4.34381	3.71357	3.3673	16.946	8.51719	3.97029	6.14847	7.23418	11.5284	1	0	0	0	1	0	1	1	0.004545	0.058104
2020	202	0.0621488	0.123082	0.209116	0.106768	0.0369359	0.112057	4.34381	3.73767	2.56495	16.4661	8.43381	4.07754	6.09582	7.23562	11.5236	1	0	0	0	1	0	1	1	0.005263	0.058104
2021	202	0.0580165	0.10246	0.188549	0.114754	0.0319963	0.101346	4.14313	3.7612	1.79176	16.7096	8.43381	4.33073	6.17379	7.22548	11.641	1	0	0	0	1	0	1	1	0.005882	0.0479876
2022	202	0.0603306	0.104611	0.19062	0.116015	0.0345551	0.109974	4.14313	3.78419	2.19722	16.546	8.47637	4.43082	6.1717	7.21818	11.6778	1	0	0	0	1	0	1	1	0.006211	0.0479876
2023	202	0.0672727	0.0901313	0.175471	0.0714586	0.0353272	0.117532	3.4012	3.80666	2.19722	16.546	8.47637	4.51086	6.19848	7.21891	11.7179	1	0	0	0	1	0	1	1	0.007246	0.0385638
2014	203	0.0095868	0.057679	0.158249	0.074401	0.0206738	0.0854603	4.30407	4.06044	2.30259	15.6921	8.20795	3.3673	6.24998	7.26543	11.2247	1	0	0	0	1	0	1	0	0.002222	0.0701249
2015	203	0.0130579	0.0445885	0.126353	0.0638924	0.0210591	0.0883437	4.30407	4.07754	2.56495	16.1181	8.22951	3.52636	6.23048	7.2724	11.2368	1	0	0	0	1	0	1	0	0.002564	0.0701249
2016	203	0.0104132	0.0412376	0.125831	0.0811265	0.0241129	0.0945531	4.68213	4.09434	3.04452	16.5551	8.43381	3.66356	6.22059	7.27517	11.2854	1	0	0	0	1	0	1	0	0.002778	0.0920034
2017	203	0.0095868	0.031202	0.110042	0.0823876	0.0271375	0.0974783	4.81218	4.11087	2.70805	16.5881	8.51719	4.14313	6.07535	7.25205	11.3769	1	0	0	0	1	0	1	0	0.00303	0.101161
2018	203	0.0102479	0.0366831	0.130116	0.105086	0.0292061	0.103901	4.79579	4.12713	2.83321	16.768	8.51719	4.02535	6.10702	7.23273	11.4689	1	0	0	0	1	0	1	1	0.00369	0.0926641
2019	203	0.0097521	0.0401477	0.127436	0.116435	0.0336858	0.109676	4.96981	4.14313	2.99573	16.946	8.51719	3.97029	6.14847	7.23418	11.5284	1	0	0	0	1	0	1	1	0.004545	0.109327
2020	203	0.0052893	0.0280721	0.113552	0.123161	0.0335888	0.107562	4.96981	4.15888	2.94444	16.4661	8.43381	4.07754	6.09582	7.23562	11.5236	1	0	0	0	1	0	1	1	0.005263	0.109327
2021	203	0.0087603	0.040429	0.148201	0.129466	0.0347743	0.111654	4.86753	4.17439	2.48491	16.7096	8.43381	4.33073	6.17379	7.22548	11.641	1	0	0	0	1	0	1	1	0.005882	0.0998452
2022	203	0.0100826	0.0339235	0.132133	0.138714	0.046991	0.126627	4.86753	4.18965	2.63906	16.546	8.47637	4.43082	6.1717	7.21818	11.6778	1	0	0	0	1	0	1	1	0.006211	0.0998452
2023	203	0.0107438	0.0277445	0.113218	0.15847	0.0416432	0.121581	4.09434	4.20469	2.63906	16.546	8.47637	4.51086	6.19848	7.21891	11.7179	1	0	0	0	1	0	1	1	0.007246	0.0784574
2014	204	0.0095868	0.0291069	0.124273	0.0008407	0.0071225	0.0348804	2.89037	3.58352	2.56495	15.6921	8.20795	3.3673	6.24998	7.26543	11.2247	1	0	0	0	1	1	0	0	0.002222	0.0163305
2015	204	0.0115702	0.0416305	0.138471	0.001261	0.0180231	0.0954081	2.89037	3.61092	2.94444	16.1181	8.22951	3.52636	6.23048	7.2724	11.2368	1	0	0	0	1	1	0	0	0.002564	0.0163305
2016	204	0.0100826	0.0448918	0.150236	0.0025221	0.0110241	0.05436	3.17805	3.63759	2.89037	16.5551	8.43381	3.66356	6.22059	7.27517	11.2854	1	0	0	0	1	1	0	0	0.002778	0.0197764
2017	204	0.0107438	0.051918	0.162586	0.0042034	0.0184596	0.088716	2.77259	3.66356	2.89037	16.5881	8.51719	4.14313	6.07535	7.25205	11.3769	1	0	0	0	1	1	0	0	0.00303	0.0124378
2018	204	0.0097521	0.0471531	0.147018	0.0042034	0.017936	0.0914629	2.99573	3.68888	2.89037	16.768	8.51719	4.02535	6.10702	7.23273	11.4689	1	0	0	0	1	1	0	1	0.00369	0.0146718
2019	204	0.012562	0.0383514	0.129468	0.0046238	0.0219396	0.0970416	3.09104	3.71357	3.2581	16.946	8.51719	3.97029	6.14847	7.23418	11.5284	1	0	0	0	1	1	0	1	0.004545	0.016055
2020	204	0.011405	0.0453735	0.143443	0.0063052	0.0174963	0.0928697	3.09104	3.73767	2.94444	16.4661	8.43381	4.07754	6.09582	7.23562	11.5236	1	0	0	0	1	1	0	1	0.005263	0.016055
2021	204	0.013719	0.0436073	0.139126	0.0113493	0.0160883	0.084238	2.94444	3.7612	2.19722	16.7096	8.43381	4.33073	6.17379	7.22548	11.641	1	0	0	0	1	1	0	1	0.005882	0.0139319
2022	204	0.0120661	0.0410891	0.141992	0.010929	0.0269266	0.0996371	2.94444	3.78419	1.94591	16.546	8.47637	4.43082	6.1717	7.21818	11.6778	1	0	0	0	1	1	0	1	0.006211	0.0139319
2023	204	0.0090909	0.0373881	0.130067	0.0063052	0.0179181	0.0997182	2.83321	3.80666	1.94591	16.546	8.47637	4.51086	6.19848	7.21891	11.7179	1	0	0	0	1	1	0	1	0.007246	0.0212766
2014	205	0.0100826	0.0420021	0.139974	0.0264817	0.0129105	0.0572615	3.3322	4.21951	2.48491	15.6921	8.20795	3.3673	6.24998	7.26543	11.2247	1	0	0	0	1	1	0	0	0.002222	0.0259366
2015	205	0.0128926	0.059996	0.168819	0.0172341	0.0110139	0.0514635	3.3322	4.23411	2.19722	16.1181	8.22951	3.52636	6.23048	7.2724	11.2368	1	0	0	0	1	1	0	0	0.002564	0.0259366
2016	205	0.0089256	0.0401565	0.131805	0.0290038	0.0208436	0.0762715	3.4012	4.2485	2.77259	16.5551	8.43381	3.66356	6.22059	7.27517	11.2854	1	0	0	0	1	1	0	0	0.002778	0.0249355
2017	205	0.0140496	0.0497244	0.137818	0.0248003	0.0172058	0.0743102	3.4012	4.26268	3.17805	16.5881	8.51719	4.14313	6.07535	7.25205	11.3769	1	0	0	0	1	1	0	0	0.00303	0.0240464
2018	205	0.0099174	0.0364682	0.124933	0.0264817	0.0123253	0.056913	3.63759	4.27667	3.2581	16.768	8.51719	4.02535	6.10702	7.23273	11.4689	1	0	0	0	1	1	0	1	0.00369	0.0285714
2019	205	0.0105785	0.0303776	0.103991	0.0407734	0.0170031	0.0716351	3.73767	4.29046	2.19722	16.946	8.51719	3.97029	6.14847	7.23418	11.5284	1	0	0	0	1	1	0	1	0.004545	0.0313456
2020	205	0.012562	0.0487029	0.143155	0.0428752	0.0199209	0.0748248	3.73767	4.30407	2.19722	16.4661	8.43381	4.07754	6.09582	7.23562	11.5236	1	0	0	0	1	1	0	1	0.005263	0.0313456
2021	205	0.0092562	0.0350029	0.118415	0.0386717	0.0169459	0.0740906	3.61092	4.31749	2.48491	16.7096	8.43381	4.33073	6.17379	7.22548	11.641	1	0	0	0	1	1	0	1	0.005882	0.0278638
2022	205	0.0087603	0.0436056	0.143985	0.0374107	0.0195628	0.0860343	3.61092	4.33073	1.60944	16.546	8.47637	4.43082	6.1717	7.21818	11.6778	1	0	0	0	1	1	0	1	0.006211	0.0278638
2023	205	0.0072727	0.0354141	0.133593	0.0386717	0.020044	0.0906986	3.13549	4.34381	1.60944	16.546	8.47637	4.51086	6.19848	7.21891	11.7179	1	0	0	0	1	1	0	1	0.007246	0.0292553
2014	206	0.0229752	0.0727047	0.179932	0.0449769	0.0180361	0.069528	1.60944	4.21951	2.30259	15.6921	8.20795	3.3673	6.24998	7.26543	11.2247	1	0	0	0	1	1	0	0	0.002222	0.0038425
2015	206	0.0204959	0.0735934	0.18126	0.0357293	0.0215564	0.0732296	1.38629	4.23411	2.70805	16.1181	8.22951	3.52636	6.23048	7.2724	11.2368	1	0	0	0	1	1	0	0	0.002564	0.0028818
2016	206	0.0190083	0.0685896	0.174016	0.0395124	0.0186803	0.0726717	1.79176	4.2485	2.99573	16.5551	8.43381	3.66356	6.22059	7.27517	11.2854	1	0	0	0	1	1	0	0	0.002778	0.0042992
2017	206	0.0213223	0.0619597	0.157478	0.035309	0.0186908	0.0774426	1.60944	4.26268	3.3322	16.5881	8.51719	4.14313	6.07535	7.25205	11.3769	1	0	0	0	1	1	0	0	0.00303	0.0033167
2018	206	0.022314	0.0615659	0.168452	0.0407734	0.0232284	0.08568	1.79176	4.27667	3.04452	16.768	8.51719	4.02535	6.10702	7.23273	11.4689	1	0	0	0	1	1	0	1	0.00369	0.003861
2019	206	0.021157	0.0593192	0.162881	0.0361496	0.0161482	0.0689459	1.38629	4.29046	3.17805	16.946	8.51719	3.97029	6.14847	7.23418	11.5284	1	0	0	0	1	1	0	1	0.004545	0.0022936
2020	206	0.0214876	0.0490583	0.150521	0.0453972	0.017137	0.0708917	1.38629	4.30407	3.09104	16.4661	8.43381	4.07754	6.09582	7.23562	11.5236	1	0	0	0	1	1	0	1	0.005263	0.0022936
2021	206	0.021157	0.0461449	0.14383	0.0411938	0.0230909	0.0813093	1.38629	4.31749	3.04452	16.7096	8.43381	4.33073	6.17379	7.22548	11.641	1	0	0	0	1	1	0	1	0.005882	0.002322
2022	206	0.0224793	0.0406837	0.129263	0.0538041	0.0220326	0.0801074	1.38629	4.33073	3.17805	16.546	8.47637	4.43082	6.1717	7.21818	11.6778	1	0	0	0	1	1	0	1	0.006211	0.002322
2023	206	0.02	0.0641415	0.174914	0.0449769	0.02385	0.0966904	3.13549	4.34381	3.17805	16.546	8.47637	4.51086	6.19848	7.21891	11.7179	1	0	0	0	1	1	0	1	0.007246	0.0292553
2014	207	0.0213223	0.0465139	0.13182	0.0327869	0.0132302	0.0655059	4.02535	4.77912	2.70805	15.6921	8.20795	3.3673	6.24998	7.26543	11.2247	1	0	0	0	1	0	1	0	0.002222	0.0528338
2015	207	0.0218182	0.0549301	0.147281	0.0369903	0.009917	0.0485174	4.02535	2.94444	3.09104	16.1181	8.22951	3.52636	6.23048	7.2724	11.2368	1	0	0	0	1	0	1	0	0.002564	0.0528338
2016	207	0.0147107	0.0395449	0.120369	0.0428752	0.0164465	0.066425	4.30407	2.99573	2.70805	16.5551	8.43381	3.66356	6.22059	7.27517	11.2854	1	0	0	0	1	0	1	0	0.002778	0.0627687
2017	207	0.0170248	0.0652366	0.176106	0.0533838	0.0161901	0.0742598	4.41884	3.04452	3.04452	16.5881	8.51719	4.14313	6.07535	7.25205	11.3769	1	0	0	0	1	0	1	0	0.00303	0.0679934
2018	207	0.0132231	0.0559196	0.167735	0.0920555	0.0262871	0.094741	4.58497	3.09104	2.89037	16.768	8.51719	4.02535	6.10702	7.23273	11.4689	1	0	0	0	1	0	1	1	0.00369	0.0749035
2019	207	0.0128926	0.0653408	0.181046	0.150483	0.0446745	0.122771	4.52179	3.13549	2.56495	16.946	8.51719	3.97029	6.14847	7.23418	11.5284	1	0	0	0	1	0	1	1	0.004545	0.0695719
2020	207	0.0140496	0.0599323	0.171468	0.163514	0.04742	0.127574	4.52179	3.17805	2.19722	16.4661	8.43381	4.07754	6.09582	7.23562	11.5236	1	0	0	0	1	0	1	1	0.005263	0.0695719
2021	207	0.0153719	0.0570655	0.164574	0.103405	0.0349812	0.10796	3.93183	3.21888	2.99573	16.7096	8.43381	4.33073	6.17379	7.22548	11.641	1	0	0	0	1	0	1	1	0.005882	0.0386997
2022	207	0.0120661	0.0444151	0.152001	0.100883	0.0303185	0.106716	3.93183	3.2581	2.70805	16.546	8.47637	4.43082	6.1717	7.21818	11.6778	1	0	0	0	1	0	1	1	0.006211	0.0386997
2023	207	0.0153719	0.0463102	0.15375	0.0840689	0.0372149	0.11461	3.21888	3.29584	2.70805	16.546	8.47637	4.51086	6.19848	7.21891	11.7179	1	0	0	0	1	0	1	1	0.007246	0.0319149
2014	208	0.0266116	0.0786777	0.170368	0.222362	0.0391428	0.10737	3.97029	4.02535	2.89037	16.5321	8.18869	3.73767	6.54535	7.81116	11.5408	1	0	0	0	1	0	1	0	0.002564	0.0828025
2015	208	0.026281	0.0883221	0.18006	0.174023	0.0398985	0.109608	3.91202	4.04305	2.94444	16.6924	8.18869	3.85015	6.64379	7.80751	11.6008	1	0	0	0	1	0	1	0	0.002632	0.0677732
2016	208	0.0304132	0.0818026	0.169036	0.203867	0.0447458	0.110932	4.12713	4.06044	2.77259	16.9936	8.18869	3.95124	6.73578	7.81116	11.7066	1	0	0	0	1	0	1	0	0.002778	0.0786082
2017	208	0.0271074	0.074108	0.159667	0.234973	0.0683581	0.14422	4.21951	4.07754	3.29584	17.0066	8.10168	4.07754	6.77422	7.81076	11.8018	1	0	0	0	1	0	1	0	0.00303	0.077278
2018	208	0.0328926	0.0755983	0.161475	0.274065	0.0696948	0.14305	4.07754	4.09434	3.3673	17.2021	8.85367	4.17439	6.82329	7.8144	11.8898	1	0	0	0	1	0	1	1	0.003333	0.0651685
2019	208	0.027438	0.0793516	0.169572	0.363178	0.0862631	0.160342	4.18965	4.11087	3.43399	17.1582	8.63052	4.31749	6.90375	7.81682	11.9402	1	0	0	0	1	0	1	1	0.003704	0.0704989
2020	208	0.0218182	0.0587047	0.147833	0.362337	0.0848093	0.160486	4.21951	4.12713	3.17805	17.3824	8.64822	4.2485	6.90875	7.81964	11.9628	1	0	0	0	1	0	1	1	0.004545	0.0680203
2021	208	0.0280992	0.0727587	0.166547	0.482135	0.103929	0.182001	4.26268	4.14313	3.66356	17.3088	8.66561	4.67283	6.94698	7.82004	12.0749	1	0	0	0	1	0	1	1	0.005263	0.0660377
2022	208	0.0289256	0.0678217	0.159232	0.490122	0.137087	0.188022	4.2485	4.15888	3.17805	17.4284	8.79482	4.77912	7.02731	7.81476	12.1037	1	0	0	0	1	0	1	1	0.005882	0.0631868
2023	208	0.0206612	0.0509235	0.149435	0.525011	0.211707	0.228286	4.20469	4.17439	3.17805	17.3999	8.79482	5.02388	7.09589	7.81942	12.1565	1	0	0	0	1	0	1	1	0.006211	0.0574913
2014	211	0.0376859	0.0786481	0.148592	0.0050441	0.0047657	0.0284408	2.56495	4.06044	2.77259	16.5321	8.18869	3.73767	6.54535	7.81116	11.5408	1	0	0	1	0	0	0	0	0.002564	0.0191083
2015	211	0.0305785	0.0993469	0.189039	0.0037831	0.0142068	0.0693752	2.70805	4.07754	2.56495	16.6924	8.18869	3.85015	6.64379	7.80751	11.6008	1	0	0	1	0	0	0	0	0.002632	0.0193638
2016	211	0.0343802	0.0955625	0.182786	0.0105086	0.0003646	0.0021547	2.70805	4.09434	2.07944	16.9936	8.18869	3.95124	6.73578	7.81116	11.7066	1	0	0	1	0	0	0	0	0.002778	0.0180412
2017	211	0.0373554	0.100273	0.187332	0.0079865	0.0158942	0.0802409	2.89037	4.11087	1.94591	17.0066	8.10168	4.07754	6.77422	7.81076	11.8018	1	0	0	1	0	0	0	0	0.00303	0.0196078
2018	211	0.0381818	0.0994019	0.185647	0.0092476	0.013914	0.0760928	3.09104	4.12713	2.77259	17.2021	8.85367	4.17439	6.82329	7.8144	11.8898	1	0	0	1	0	0	0	1	0.003333	0.0235955
2019	211	0.0418182	0.0981937	0.180521	0.0189155	0.0139356	0.0672367	3.17805	4.14313	3.21888	17.1582	8.63052	4.31749	6.90375	7.81682	11.9402	1	0	0	1	0	0	0	1	0.003704	0.0249458
2020	211	0.0340496	0.0982698	0.194377	0.0252207	0.0326728	0.10467	3.17805	4.15888	2.99573	17.3824	8.64822	4.2485	6.90875	7.81964	11.9628	1	0	0	1	0	0	0	1	0.004545	0.0233503
2021	211	0.0323967	0.101039	0.203062	0.02438	0.0355894	0.105678	3.3673	4.17439	1.94591	17.3088	8.66561	4.67283	6.94698	7.82004	12.0749	1	0	0	1	0	0	0	1	0.005263	0.0264151
2022	211	0.0271074	0.0860092	0.193981	0.0205969	0.02941	0.0955608	3.09104	4.18965	2.19722	17.4284	8.79482	4.77912	7.02731	7.81476	12.1037	1	0	0	1	0	0	0	1	0.005882	0.0192308
2023	211	0.0236364	0.0522516	0.141613	0.0218579	0.0246768	0.104235	2.99573	4.20469	2.19722	17.3999	8.90924	5.02388	7.09589	7.81942	12.1565	1	0	0	1	0	0	0	1	0.006211	0.0165505
2014	212	0.0252893	0.054031	0.13723	0.0126103	0.0084704	0.0469586	3.46574	4.06044	3.04452	16.5321	8.18869	3.73767	6.54535	7.81116	11.5408	1	0	0	1	0	0	0	0	0.002564	0.0493631
2015	212	0.0236364	0.0685698	0.162401	0.013451	0.0228991	0.0868294	3.66356	4.07754	2.99573	16.6924	8.18869	3.85015	6.64379	7.80751	11.6008	1	0	0	1	0	0	0	0	0.002632	0.0525588
2016	212	0.0244628	0.0728818	0.171503	0.013451	0.016068	0.0591529	3.73767	4.09434	2.94444	16.9936	8.18869	3.95124	6.73578	7.81116	11.7066	1	0	0	1	0	0	0	0	0.002778	0.0528351
2017	212	0.0233058	0.0702564	0.170072	0.0176545	0.0179191	0.0863084	3.78419	4.11087	2.83321	17.0066	8.10168	4.07754	6.77422	7.81076	11.8018	1	0	0	1	0	0	0	0	0.00303	0.0495963
2018	212	0.0231405	0.0702261	0.163122	0.0117697	0.0175075	0.0661634	3.68888	4.12713	3.17805	17.2021	8.85367	4.17439	6.82329	7.8144	11.8898	1	0	0	1	0	0	0	1	0.003333	0.0438202
2019	212	0.0228099	0.0652191	0.162549	0.0281631	0.0133084	0.0625108	3.63759	4.14313	3.13549	17.1582	8.63052	4.31749	6.90375	7.81682	11.9402	1	0	0	1	0	0	0	1	0.003704	0.0401302
2020	212	0.0228099	0.0738658	0.176532	0.0382514	0.0309273	0.0956904	3.71357	4.15888	2.83321	17.3824	8.64822	4.2485	6.90875	7.81964	11.9628	1	0	0	1	0	0	0	1	0.004545	0.0406091
2021	212	0.0261157	0.0736516	0.170819	0.0466583	0.0151414	0.0646823	3.71357	4.17439	3.04452	17.3088	8.66561	4.67283	6.94698	7.82004	12.0749	1	0	0	1	0	0	0	1	0.005263	0.0377358
2022	212	0.0208264	0.0561167	0.154859	0.0374107	0.0221752	0.0820828	3.68888	4.18965	2.89037	17.4284	8.79482	4.77912	7.02731	7.81476	12.1037	1	0	0	1	0	0	0	1	0.005882	0.0357143
2023	212	0.0165289	0.0353764	0.122277	0.0386717	0.0299189	0.108942	3.68888	4.20469	2.89037	17.3999	8.90924	5.02388	7.09589	7.81942	12.1565	1	0	0	1	0	0	0	1	0.006211	0.0339721
2014	213	0.006281	0.0408622	0.146194	0.0151324	0.0129032	0.0649071	2.99573	3.66356	2.3979	16.5321	8.18869	3.73767	6.54535	7.81116	11.5408	1	0	0	0	1	1	0	0	0.002564	0.0302548
2015	213	0.0079339	0.0403269	0.144505	0.0218579	0.0141807	0.0646799	3.09104	3.68888	2.70805	16.6924	8.18869	3.85015	6.64379	7.80751	11.6008	1	0	0	0	1	1	0	0	0.002632	0.0290456
2016	213	0.0082645	0.0401872	0.14067	0.0071459	0.0107389	0.0568147	3.4012	3.71357	2.89037	16.9936	8.18869	3.95124	6.73578	7.81116	11.7066	1	0	0	0	1	1	0	0	0.002778	0.0373711
2017	213	0.0080992	0.0425619	0.151329	0.0184952	0.0132038	0.0648619	3.46574	3.73767	2.89037	17.0066	8.10168	4.07754	6.77422	7.81076	11.8018	1	0	0	0	1	1	0	0	0.00303	0.0357555
2018	213	0.0076033	0.0420808	0.141627	0.0176545	0.0111516	0.0574779	3.2581	3.7612	2.77259	17.2021	8.85367	4.17439	6.82329	7.8144	11.8898	1	0	0	0	1	1	0	1	0.003333	0.0280899
2019	213	0.0079339	0.0499312	0.163673	0.0180748	0.013675	0.0652079	3.3673	3.78419	2.56495	17.1582	8.63052	4.31749	6.90375	7.81682	11.9402	1	0	0	0	1	1	0	1	0.003704	0.0303688
2020	213	0.0082645	0.0306784	0.127944	0.0273224	0.0191671	0.0849989	3.46574	3.80666	2.77259	17.3824	8.64822	4.2485	6.90875	7.81964	11.9628	1	0	0	0	1	1	0	1	0.004545	0.0314721
2021	213	0.0115702	0.0362411	0.132363	0.0319462	0.020289	0.085732	3.71357	3.82864	2.07944	17.3088	8.66561	4.67283	6.94698	7.82004	12.0749	1	0	0	0	1	1	0	1	0.005263	0.0377358
2022	213	0.0105785	0.0383151	0.140131	0.0302648	0.0209121	0.0985475	3.61092	3.85015	1.09861	17.4284	8.79482	4.77912	7.02731	7.81476	12.1037	1	0	0	0	1	1	0	1	0.005882	0.032967
2023	213	0.0084298	0.0296401	0.128538	0.0374107	0.0240831	0.102917	3.63759	3.8712	1.09861	17.3999	8.90924	5.02388	7.09589	7.81942	12.1565	1	0	0	0	1	1	0	1	0.006211	0.03223
2014	214	0.022314	0.0852367	0.189938	0.0794451	0.0352608	0.110419	3.09104	4.34381	2.63906	16.5321	8.18869	3.73767	6.54535	7.81116	11.5408	1	0	0	0	1	1	0	0	0.002564	0.0334395
2015	214	0.0228099	0.0725741	0.165968	0.087852	0.0342922	0.109252	3.3673	4.35671	2.83321	16.6924	8.18869	3.85015	6.64379	7.80751	11.6008	1	0	0	0	1	1	0	0	0.002632	0.0387275
2016	214	0.027438	0.0746111	0.16485	0.105507	0.0406698	0.115104	2.56495	4.36945	2.48491	16.9936	8.18869	3.95124	6.73578	7.81116	11.7066	1	0	0	0	1	1	0	0	0.002778	0.0154639
2017	214	0.0208264	0.072184	0.171933	0.105086	0.057969	0.13799	3.3673	4.38203	3.09104	17.0066	8.10168	4.07754	6.77422	7.81076	11.8018	1	0	0	0	1	1	0	0	0.00303	0.0322953
2018	214	0.02	0.0629922	0.158366	0.128205	0.0479677	0.126943	3.46574	4.39445	3.21888	17.2021	8.85367	4.17439	6.82329	7.8144	11.8898	1	0	0	0	1	1	0	1	0.003333	0.0348315
2019	214	0.0180165	0.0528673	0.151734	0.144178	0.0569885	0.140909	3.66356	4.40672	3.3673	17.1582	8.63052	4.31749	6.90375	7.81682	11.9402	1	0	0	0	1	1	0	1	0.003704	0.0412148
2020	214	0.0133884	0.0508599	0.151267	0.134931	0.0468659	0.119773	3.71357	4.41884	2.77259	17.3824	8.64822	4.2485	6.90875	7.81964	11.9628	1	0	0	0	1	1	0	1	0.004545	0.0406091
2021	214	0.0190083	0.0638817	0.171161	0.163514	0.0744535	0.153391	3.80666	4.43082	3.04452	17.3088	8.66561	4.67283	6.94698	7.82004	12.0749	1	0	0	0	1	1	0	1	0.005263	0.0415094
2022	214	0.02	0.0672709	0.172826	0.213535	0.161329	0.176699	3.8712	4.44265	2.94444	17.4284	8.79482	4.77912	7.02731	7.81476	12.1037	1	0	0	0	1	1	0	1	0.005882	0.0430403
2023	214	0.018843	0.0489854	0.147155	0.24338	0.219207	0.228399	3.93183	4.45435	2.94444	17.3999	8.90924	5.02388	7.09589	7.81942	12.1565	1	0	0	0	1	1	0	1	0.006211	0.043554
2014	216	0.066281	0.122091	0.187823	0.107608	0.0200054	0.0673546	2.89037	4.62497	2.77259	16.5321	8.18869	3.73767	6.54535	7.81116	11.5408	1	0	0	0	1	0	1	0	0.002564	0.0270701
2015	216	0.0699174	0.126232	0.188954	0.0794451	0.0183966	0.0692524	3.09104	4.63473	2.77259	16.6924	8.18869	3.85015	6.64379	7.80751	11.6008	1	0	0	0	1	0	1	0	0.002632	0.0290456
2016	216	0.0689256	0.115187	0.177335	0.118117	0.0237449	0.0799746	3.46574	4.64439	2.19722	16.9936	8.18869	3.95124	6.73578	7.81116	11.7066	1	0	0	0	1	0	1	0	0.002778	0.0399485
2017	216	0.0747107	0.106663	0.165085	0.108869	0.0242327	0.0880008	3.49651	4.65396	3.2581	17.0066	8.10168	4.07754	6.77422	7.81076	11.8018	1	0	0	0	1	0	1	0	0.00303	0.0369089
2018	216	0.0659504	0.101381	0.164993	0.115595	0.0285023	0.0933924	3.61092	4.66344	2.89037	17.2021	8.85367	4.17439	6.82329	7.8144	11.8898	1	0	0	0	1	0	1	1	0.003333	0.0404494
2019	216	0.0633058	0.101458	0.171534	0.139554	0.0328228	0.10015	3.55535	4.67283	2.94444	17.1582	8.63052	4.31749	6.90375	7.81682	11.9402	1	0	0	0	1	0	1	1	0.003704	0.0368764
2020	216	0.0580165	0.0970603	0.172043	0.129466	0.030013	0.0970609	3.49651	4.68213	2.83321	17.3824	8.64822	4.2485	6.90875	7.81964	11.9628	1	0	0	0	1	0	1	1	0.004545	0.0324873
2021	216	0.0520661	0.0834156	0.160159	0.142917	0.0349407	0.104212	3.63759	4.69135	2.3979	17.3088	8.66561	4.67283	6.94698	7.82004	12.0749	1	0	0	0	1	0	1	1	0.005263	0.0349057
2022	216	0.0431405	0.0500081	0.119489	0.182009	0.139011	0.153577	3.73767	4.70048	3.68888	17.4284	8.79482	4.77912	7.02731	7.81476	12.1037	1	0	0	0	1	0	1	1	0.005882	0.0375458
2023	216	0.0381818	0.0571966	0.134738	0.172762	0.0508953	0.127676	3.78419	4.70953	3.68888	17.3999	8.90924	5.02388	7.09589	7.81942	12.1565	1	0	0	0	1	0	1	1	0.006211	0.0374564
2014	217	0.0100826	0.032216	0.114538	0.0790248	0.0076263	0.0304047	0.693147	4.67283	3.85015	16.5321	8.18869	3.73767	6.54535	7.81116	11.5408	1	0	0	0	1	1	0	0	0.002564	0.0015924
2015	217	0.0087603	0.0371159	0.119512	0.120219	0.0088218	0.0300692	0.693147	4.68213	3.97029	16.6924	8.18869	3.85015	6.64379	7.80751	11.6008	1	0	0	0	1	1	0	0	0.002632	0.0013831
2016	217	0.005124	0.0380182	0.131378	0.107188	0.0136195	0.0436991	1.09861	4.69135	3.89182	16.9936	8.18869	3.95124	6.73578	7.81116	11.7066	1	0	0	0	1	1	0	0	0.002778	0.0025773
2017	217	0.0072727	0.0477565	0.15006	0.100042	0.0171807	0.0555925	1.09861	4.70048	4.02535	17.0066	8.10168	4.07754	6.77422	7.81076	11.8018	1	0	0	0	1	1	0	0	0.00303	0.0023068
2018	217	0.0072727	0.0439099	0.130905	0.10929	0.0211079	0.0633477	1.09861	4.70953	4.02535	17.2021	8.85367	4.17439	6.82329	7.8144	11.8898	1	0	0	0	1	1	0	1	0.003333	0.0022472
2019	217	0.0069421	0.0397731	0.132207	0.126524	0.0320267	0.0856485	0.693147	4.7185	4.11087	17.1582	8.63052	4.31749	6.90375	7.81682	11.9402	1	0	0	0	1	1	0	1	0.003704	0.0010846
2020	217	0.0072727	0.0301006	0.108505	0.133249	0.0230125	0.0736068	0.693147	4.72739	3.80666	17.3824	8.64822	4.2485	6.90875	7.81964	11.9628	1	0	0	0	1	1	0	1	0.004545	0.0010152
2021	217	0.0042975	0.0344465	0.122943	0.148802	0.0221112	0.0635638	4.46591	4.7362	2.56495	17.3088	8.66561	4.67283	6.94698	7.82004	12.0749	1	0	0	0	1	1	0	1	0.005263	0.0811321
2022	217	0.0046281	0.0347371	0.130156	0.101303	0.0261933	0.0825615	4.58497	4.74493	2.83321	17.4284	8.79482	4.77912	7.02731	7.81476	12.1037	1	0	0	0	1	1	0	1	0.005882	0.0888278
2023	217	0.0036364	0.028512	0.113359	0.105507	0.0911374	0.123	4.51086	4.75359	2.83321	17.3999	8.90924	5.02388	7.09589	7.81942	12.1565	1	0	0	0	1	1	0	1	0.006211	0.0783972
2014	218	0.0818182	0.0808887	0.126711	0.0664145	0.0145537	0.0765568	3.4012	3.58352	2.3979	16.5321	8.18869	3.73767	6.54535	7.81116	11.5408	1	0	0	0	1	0	1	0	0.002564	0.0461783
2015	218	0.086281	0.0931532	0.142575	0.0676755	0.0216887	0.0898382	3.63759	3.61092	2.99573	16.6924	8.18869	3.85015	6.64379	7.80751	11.6008	1	0	0	0	1	0	1	0	0.002632	0.0511757
2016	218	0.0558678	0.0755532	0.133522	0.0638924	0.0192904	0.0923308	3.73767	3.63759	2.63906	16.9936	8.18869	3.95124	6.73578	7.81116	11.7066	1	0	0	0	1	0	1	0	0.002778	0.0528351
2017	218	0.0469421	0.0790014	0.148998	0.0777638	0.0131543	0.0656273	3.7612	3.66356	2.94444	17.0066	8.10168	4.07754	6.77422	7.81076	11.8018	1	0	0	0	1	0	1	0	0.00303	0.0484429
2018	218	0.0383471	0.0809924	0.156391	0.0722993	0.0145862	0.0735188	3.91202	3.68888	2.77259	17.2021	8.85367	4.17439	6.82329	7.8144	11.8898	1	0	0	0	1	0	1	1	0.003333	0.0550562
2019	218	0.0404959	0.0816152	0.157419	0.0546448	0.0237192	0.0987296	3.8712	3.71357	2.83321	17.1582	8.63052	4.31749	6.90375	7.81682	11.9402	1	0	0	0	1	0	1	1	0.003704	0.0509761
2020	218	0.0416529	0.089424	0.170415	0.0508617	0.0211637	0.0883904	3.80666	3.73767	2.63906	17.3824	8.64822	4.2485	6.90875	7.81964	11.9628	1	0	0	0	1	0	1	1	0.004545	0.0446701
2021	218	0.0426446	0.0677053	0.144182	0.0512821	0.0198894	0.0915244	3.66356	3.7612	2.63906	17.3088	8.66561	4.67283	6.94698	7.82004	12.0749	1	0	0	0	1	0	1	1	0.005263	0.0358491
2022	218	0.04	0.0632342	0.147121	0.0525431	0.0261195	0.103665	3.66356	3.78419	2.56495	17.4284	8.79482	4.77912	7.02731	7.81476	12.1037	1	0	0	0	1	0	1	1	0.005882	0.0347985
2023	218	0.0433058	0.0552671	0.133142	0.0697772	0.101936	0.133457	3.73767	3.80666	2.56495	17.3999	8.90924	5.02388	7.09589	7.81942	12.1565	1	0	0	0	1	0	1	1	0.006211	0.0357143
2014	220	0.0404959	0.0709354	0.144954	0.0483396	0.0229963	0.0946007	3.61092	4.62497	2.3979	16.5321	8.18869	3.73767	6.54535	7.81116	11.5408	1	0	0	0	1	0	1	0	0.002564	0.0573248
2015	220	0.0393388	0.0841512	0.159423	0.0664145	0.0203072	0.0885217	3.73767	4.63473	2.70805	16.6924	8.18869	3.85015	6.64379	7.80751	11.6008	1	0	0	0	1	0	1	0	0.002632	0.0567082
2016	220	0.0386777	0.0712128	0.142906	0.0462379	0.0188366	0.0884542	3.78419	4.64439	2.63906	16.9936	8.18869	3.95124	6.73578	7.81116	11.7066	1	0	0	0	1	0	1	0	0.002778	0.0554124
2017	220	0.0385124	0.0773682	0.155456	0.0575872	0.0197367	0.092704	3.7612	4.65396	3.04452	17.0066	8.10168	4.07754	6.77422	7.81076	11.8018	1	0	0	0	1	0	1	0	0.00303	0.0484429
2018	220	0.0340496	0.0767709	0.157665	0.0685162	0.0194288	0.0790162	3.91202	4.66344	3.09104	17.2021	8.85367	4.17439	6.82329	7.8144	11.8898	1	0	0	0	1	0	1	1	0.003333	0.0550562
2019	220	0.0390083	0.083845	0.169755	0.0613703	0.023655	0.0900662	3.93183	4.67283	2.77259	17.1582	8.63052	4.31749	6.90375	7.81682	11.9402	1	0	0	0	1	0	1	1	0.003704	0.0542299
2020	220	0.0371901	0.0877184	0.176827	0.103825	0.0243737	0.09948	3.97029	4.68213	2.77259	17.3824	8.64822	4.2485	6.90875	7.81964	11.9628	1	0	0	0	1	0	1	1	0.004545	0.0527919
2021	220	0.0447934	0.0968992	0.182411	0.0836486	0.0281798	0.102303	4.26268	4.69135	2.56495	17.3088	8.66561	4.67283	6.94698	7.82004	12.0749	1	0	0	0	1	0	1	1	0.005263	0.0660377
2022	220	0.0409917	0.0696369	0.152512	0.10971	0.0346144	0.11496	4.35671	4.70048	2.48491	17.4284	8.79482	4.77912	7.02731	7.81476	12.1037	1	0	0	0	1	0	1	1	0.005882	0.0705128
2023	220	0.0479339	0.0738625	0.152314	0.126944	0.040161	0.121074	4.18965	4.70953	2.48491	17.3999	8.90924	5.02388	7.09589	7.81942	12.1565	1	0	0	0	1	0	1	1	0.006211	0.0566202
2014	221	0.0095868	0.0449874	0.129144	0.0042034	0.0113724	0.0616071	1.94591	3.4012	1.79176	16.5321	8.18869	3.73767	6.54535	7.81116	11.5408	1	0	0	0	1	1	0	0	0.002564	0.0095541
2015	221	0.0080992	0.030153	0.102581	0.0037831	0.0155016	0.0783164	2.07944	3.43399	1.60944	16.6924	8.18869	3.85015	6.64379	7.80751	11.6008	1	0	0	0	1	1	0	0	0.002632	0.0096819
2016	221	0.0077686	0.0369189	0.111615	0.0037831	0.0170818	0.0883442	1.79176	3.46574	2.30259	16.9936	8.18869	3.95124	6.73578	7.81116	11.7066	1	0	0	0	1	1	0	0	0.002778	0.0064433
2017	221	0.0077686	0.0374937	0.115444	0.0067255	0.0182023	0.0915326	1.79176	3.49651	1.94591	17.0066	8.10168	4.07754	6.77422	7.81076	11.8018	1	0	0	0	1	1	0	0	0.00303	0.005767
2018	221	0.0066116	0.0238598	0.0861787	0.0063052	0.0214702	0.0973831	1.79176	3.52636	2.07944	17.2021	8.85367	4.17439	6.82329	7.8144	11.8898	1	0	0	0	1	1	0	1	0.003333	0.005618
2019	221	0.0080992	0.0491061	0.14037	0.0092476	0.0165939	0.0894185	1.79176	3.55535	1.79176	17.1582	8.63052	4.31749	6.90375	7.81682	11.9402	1	0	0	0	1	1	0	1	0.003704	0.005423
2020	221	0.0064463	0.0330366	0.114679	0.0071459	0.0149676	0.082823	1.79176	3.58352	0	17.3824	8.64822	4.2485	6.90875	7.81964	11.9628	1	0	0	0	1	1	0	1	0.004545	0.0050761
2021	221	0.0076033	0.0408272	0.123867	0.0117697	0.0145902	0.0762455	1.94591	3.61092	1.60944	17.3088	8.66561	4.67283	6.94698	7.82004	12.0749	1	0	0	0	1	1	0	1	0.005263	0.0056604
2022	221	0.0097521	0.0501908	0.14579	0.0105086	0.0135153	0.0725124	2.3979	3.63759	1.09861	17.4284	8.79482	4.77912	7.02731	7.81476	12.1037	1	0	0	0	1	1	0	1	0.005882	0.0091575
2023	221	0.0082645	0.0323734	0.105362	0.0126103	0.0169929	0.0913789	2.19722	3.66356	1.09861	17.3999	8.90924	5.02388	7.09589	7.81942	12.1565	1	0	0	0	1	1	0	1	0.006211	0.0069686
2014	222	0.187769	0.280613	0.275976	0.0004203	0.0099323	0.0477238	3.43399	4.49981	4.85203	16.5321	8.18869	3.73767	6.54535	7.81116	11.5408	1	0	0	0	1	1	0	0	0.002564	0.0477707
2015	222	0.183967	0.271143	0.270506	0.0008407	0.0120292	0.0641537	3.71357	4.51086	5.05625	16.6924	8.18869	3.85015	6.64379	7.80751	11.6008	1	0	0	0	1	1	0	0	0.002632	0.055325
2016	222	0.18281	0.265387	0.268151	0.0037831	0.033718	0.150562	3.93183	4.52179	5.09375	16.9936	8.18869	3.95124	6.73578	7.81116	11.7066	1	0	0	0	1	1	0	0	0.002778	0.064433
2017	222	0.196364	0.263432	0.262921	0.0033628	0.0214241	0.109807	4.06044	4.5326	5.21494	17.0066	8.10168	4.07754	6.77422	7.81076	11.8018	1	0	0	0	1	1	0	0	0.00303	0.0657439
2018	222	0.176198	0.25923	0.2661	0.0021017	0.0365065	0.14782	4.46591	4.54329	5.21494	17.2021	8.85367	4.17439	6.82329	7.8144	11.8898	1	0	0	0	1	1	0	1	0.003333	0.0966292
2019	222	0.178347	0.27105	0.280781	0.0042034	0.0171467	0.0864038	4.18965	4.55388	5.21494	17.1582	8.63052	4.31749	6.90375	7.81682	11.9402	1	0	0	0	1	1	0	1	0.003704	0.0704989
2020	222	0.173719	0.247313	0.257261	0.0050441	0.035687	0.101923	4.47734	4.56435	5.21494	17.3824	8.64822	4.2485	6.90875	7.81964	11.9628	1	0	0	0	1	1	0	1	0.004545	0.0883249
2021	222	0.153223	0.224857	0.246002	0.0063052	0.0128122	0.0615907	4.39445	4.57471	5.14166	17.3088	8.66561	4.67283	6.94698	7.82004	12.0749	1	0	0	0	1	1	0	1	0.005263	0.0754717
2022	222	0.155372	0.210383	0.237457	0.0050441	0.0138873	0.0673308	4.47734	4.58497	5.20401	17.4284	8.79482	4.77912	7.02731	7.81476	12.1037	1	0	0	0	1	1	0	1	0.005882	0.0796703
2023	222	0.120992	0.156209	0.202605	0.0046238	0.0165162	0.0920728	4.47734	4.59512	5.20401	17.3999	8.90924	5.02388	7.09589	7.81942	12.1565	1	0	0	0	1	1	0	1	0.006211	0.075784
2014	223	0.0138843	0.0624608	0.159305	0.0285834	0.0124853	0.0547032	3.09104	4.23411	2.19722	16.5321	8.18869	3.73767	6.54535	7.81116	11.5408	1	0	0	0	1	1	0	0	0.002564	0.0334395
2015	223	0.0130579	0.0500256	0.138648	0.0311055	0.0176908	0.0671431	3.2581	4.2485	1.94591	16.6924	8.18869	3.85015	6.64379	7.80751	11.6008	1	0	0	0	1	1	0	0	0.002632	0.0345781
2016	223	0.0119008	0.0379319	0.115684	0.0336276	0.0124777	0.0550431	3.2581	4.26268	2.3979	16.9936	8.18869	3.95124	6.73578	7.81116	11.7066	1	0	0	0	1	1	0	0	0.002778	0.0322165
2017	223	0.0128926	0.0496397	0.144729	0.0269021	0.0133895	0.0618053	3.17805	4.27667	2.30259	17.0066	8.10168	4.07754	6.77422	7.81076	11.8018	1	0	0	0	1	1	0	0	0.00303	0.0265283
2018	223	0.0094215	0.0337847	0.116311	0.0226986	0.0127297	0.0587553	3.3673	4.29046	2.30259	17.2021	8.85367	4.17439	6.82329	7.8144	11.8898	1	0	0	0	1	1	0	1	0.003333	0.0314607
2019	223	0.0109091	0.0323988	0.10872	0.0264817	0.0233966	0.0759271	3.3673	4.30407	2.07944	17.1582	8.63052	4.31749	6.90375	7.81682	11.9402	1	0	0	0	1	1	0	1	0.003704	0.0303688
2020	223	0.0120661	0.0421754	0.131194	0.0277427	0.0095962	0.0454929	3.29584	4.31749	1.38629	17.3824	8.64822	4.2485	6.90875	7.81964	11.9628	1	0	0	0	1	1	0	1	0.004545	0.0263959
2021	223	0.0092562	0.0422159	0.127691	0.0315259	0.0144548	0.0640396	3.4012	4.33073	2.48491	17.3088	8.66561	4.67283	6.94698	7.82004	12.0749	1	0	0	0	1	1	0	1	0.005263	0.0273585
2022	223	0.0067769	0.0426886	0.136824	0.0302648	0.0158688	0.0729187	3.4012	4.34381	1.94591	17.4284	8.79482	4.77912	7.02731	7.81476	12.1037	1	0	0	0	1	1	0	1	0.005882	0.0265568
2023	223	0.0076033	0.0474206	0.137494	0.0285834	0.0161447	0.0764522	3.58352	4.35671	1.94591	17.3999	8.90924	5.02388	7.09589	7.81942	12.1565	1	0	0	0	1	1	0	1	0.006211	0.0304878
2014	225	0.0163636	0.0473919	0.148003	0.0302648	0.0284978	0.081532	3.7612	4.30407	2.99573	16.5321	8.18869	3.73767	6.54535	7.81116	11.5408	1	0	0	0	1	1	0	0	0.002564	0.066879
2015	225	0.012562	0.0483954	0.151747	0.0281631	0.0144532	0.0650971	3.98898	4.31749	2.56495	16.6924	8.18869	3.85015	6.64379	7.80751	11.6008	1	0	0	0	1	1	0	0	0.002632	0.0733057
2016	225	0.0115702	0.0449838	0.140797	0.0260614	0.0148654	0.0696004	4.18965	4.33073	2.77259	16.9936	8.18869	3.95124	6.73578	7.81116	11.7066	1	0	0	0	1	1	0	0	0.002778	0.0837629
2017	225	0.013719	0.0504317	0.152696	0.0248003	0.0215892	0.0701216	4.21951	4.34381	2.94444	17.0066	8.10168	4.07754	6.77422	7.81076	11.8018	1	0	0	0	1	1	0	0	0.00303	0.077278
2018	225	0.0109091	0.041641	0.132957	0.0235393	0.0193939	0.0763035	4.23411	4.35671	2.89037	17.2021	8.85367	4.17439	6.82329	7.8144	11.8898	1	0	0	0	1	1	0	1	0.003333	0.0764045
2019	225	0.011405	0.0408171	0.138383	0.0294241	0.0237552	0.080034	4.23411	4.36945	2.48491	17.1582	8.63052	4.31749	6.90375	7.81682	11.9402	1	0	0	0	1	1	0	1	0.003704	0.0737527
2020	225	0.011405	0.0431527	0.140834	0.0281631	0.017631	0.0672569	4.09434	4.38203	2.94444	17.3824	8.64822	4.2485	6.90875	7.81964	11.9628	1	0	0	0	1	1	0	1	0.004545	0.0598985
2021	225	0.0110744	0.0406872	0.144334	0.0340479	0.019734	0.0748641	4.21951	4.39445	2.70805	17.3088	8.66561	4.67283	6.94698	7.82004	12.0749	1	0	0	0	1	1	0	1	0.005263	0.0632075
2022	225	0.0119008	0.0352009	0.134845	0.0424548	0.0234419	0.0900566	4.26268	4.40672	3.3673	17.4284	8.79482	4.77912	7.02731	7.81476	12.1037	1	0	0	0	1	1	0	1	0.005882	0.0641026
2023	225	0.0122314	0.0291514	0.121036	0.0361496	0.260736	0.200122	4.48864	4.41884	3.3673	17.3999	8.90924	5.02388	7.09589	7.81942	12.1565	1	0	0	0	1	1	0	1	0.006211	0.0766551
2014	226	0.0614876	0.105288	0.171469	0.0105086	0.0277253	0.108248	2.56495	4.06044	2.48491	16.5321	8.18869	3.73767	6.54535	7.81116	11.5408	1	0	0	1	0	0	0	0	0.002564	0.0191083
2015	226	0.0494215	0.0871478	0.158663	0.0092476	0.0161751	0.0854352	2.56495	4.07754	2.48491	16.6924	8.18869	3.85015	6.64379	7.80751	11.6008	1	0	0	1	0	0	0	0	0.002632	0.0165975
2016	226	0.0428099	0.0868539	0.168081	0.0130307	0.0171344	0.0844501	2.63906	4.09434	2.30259	16.9936	8.18869	3.95124	6.73578	7.81116	11.7066	1	0	0	1	0	0	0	0	0.002778	0.0167526
2017	226	0.0510744	0.0834343	0.159103	0.0197562	0.0240886	0.108699	2.63906	4.11087	2.63906	17.0066	8.10168	4.07754	6.77422	7.81076	11.8018	1	0	0	1	0	0	0	0	0.00303	0.0149942
2018	226	0.0507438	0.101568	0.183028	0.01219	0.0397453	0.128439	2.3979	4.12713	2.63906	17.2021	8.85367	4.17439	6.82329	7.8144	11.8898	1	0	0	1	0	0	0	1	0.003333	0.011236
2019	226	0.0507438	0.098117	0.177002	0.0168138	0.0165822	0.0771063	2.63906	4.14313	2.94444	17.1582	8.63052	4.31749	6.90375	7.81682	11.9402	1	0	0	1	0	0	0	1	0.003704	0.0140998
2020	226	0.0497521	0.0724517	0.149226	0.0193359	0.0311961	0.110337	2.63906	4.15888	1.79176	17.3824	8.64822	4.2485	6.90875	7.81964	11.9628	1	0	0	1	0	0	0	1	0.004545	0.013198
2021	226	0.0438017	0.0889317	0.175376	0.0252207	0.023683	0.0971783	2.94444	4.17439	2.07944	17.3088	8.66561	4.67283	6.94698	7.82004	12.0749	1	0	0	1	0	0	0	1	0.005263	0.0169811
2022	226	0.0438017	0.0894757	0.179484	0.0252207	0.0185958	0.090801	2.83321	4.18965	2.07944	17.4284	8.79482	4.77912	7.02731	7.81476	12.1037	1	0	0	1	0	0	0	1	0.005882	0.014652
2023	226	0.0476033	0.0662903	0.149595	0.0315259	0.0207986	0.0991176	2.89037	4.20469	0.693147	17.3999	8.90924	5.02388	7.09589	7.81942	12.1565	1	0	0	1	0	0	0	1	0.006211	0.0148084
2014	228	0.0105785	0.0522864	0.15434	0.188314	0.0324365	0.102812	2.07944	3.68888	2.83321	16.3199	8.69951	3.91202	5.04986	6.94196	11.4923	0	1	0	0	1	0	1	0	0.002326	0.0095238
2015	228	0.0166942	0.0542313	0.14731	0.167717	0.0587048	0.132476	2.30259	3.71357	3.2581	16.8816	8.69951	4.00733	5.22146	6.96769	11.5534	0	1	0	0	1	0	1	0	0.002778	0.011734
2016	228	0.012562	0.0532943	0.152735	0.19462	0.0677832	0.145269	2.30259	3.73767	2.99573	17.2979	8.66561	4.09434	5.44705	6.98251	11.6215	0	1	0	0	1	0	1	0	0.003226	0.0123288
2017	228	0.0175207	0.0394332	0.121573	0.21984	0.070254	0.148924	2.30259	3.7612	2.77259	16.7786	8.83928	4.17439	5.59086	6.9942	11.7026	0	1	0	0	1	0	1	0	0.003704	0.0121786
2018	228	0.0152066	0.0479787	0.136406	0.282472	0.0790755	0.156955	2.63906	3.78419	3.2581	16.8602	8.83928	4.18965	5.566	7.0113	11.8195	0	1	0	0	1	0	1	1	0.004545	0.0174966
2019	228	0.0122314	0.0634522	0.16471	0.330391	0.0795376	0.160003	2.70805	3.80666	3.13549	17.1086	8.81804	4.29046	5.67742	7.02305	11.8882	0	1	0	0	1	0	1	1	0.005556	0.0171779
2020	228	0.0115702	0.0529927	0.164326	0.336276	0.088463	0.169875	2.56495	3.82864	3.43399	17.1412	8.88184	4.18965	5.68328	7.12751	11.7863	0	1	0	0	1	0	1	1	0.005882	0.0142687
2021	228	0.014876	0.0525132	0.161758	0.378731	0.0900005	0.17417	2.70805	3.85015	3.04452	17.1469	8.83928	4.66344	5.73355	7.21956	11.8149	0	1	0	0	1	0	1	1	0.00625	0.0166271
2022	228	0.0155372	0.0548423	0.162443	0.441362	0.186204	0.222239	3.3322	3.8712	2.94444	17.287	8.83928	4.77068	5.77716	7.22614	11.8334	0	1	0	0	1	0	1	1	0.007692	0.0320285
2023	228	0.0120661	0.0362606	0.143914	0.445145	0.285885	0.255979	3.3322	3.89182	2.94444	17.4454	8.83928	4.49981	5.83035	7.22868	11.8877	0	1	0	0	1	0	1	1	0.009091	0.0319905
2014	229	0.0342149	0.0547952	0.13586	0.0092476	0.0529088	0.141428	1.38629	4.23411	3.29584	16.3199	8.69951	3.91202	5.04986	6.94196	11.4923	0	1	0	0	1	1	0	0	0.002326	0.0040816
2015	229	0.0431405	0.0668866	0.148317	0.0117697	0.0265609	0.110011	1.38629	4.2485	3.3673	16.8816	8.68271	4.00733	5.22146	6.96769	11.5534	0	1	0	0	1	1	0	0	0.002778	0.0039113
2016	229	0.0472727	0.0756165	0.163466	0.0151324	0.0187076	0.0959504	1.60944	4.26268	3.17805	17.2979	8.66561	4.09434	5.44705	6.98251	11.6215	0	1	0	0	1	1	0	0	0.003226	0.0054795
2017	229	0.0401653	0.0745203	0.160081	0.0218579	0.0401244	0.123866	1.60944	4.27667	3.58352	16.7786	8.83928	4.17439	5.59086	6.9942	11.7026	0	1	0	0	1	1	0	0	0.003704	0.0054127
2018	229	0.0396694	0.0688064	0.152322	0.02438	0.0358574	0.12123	1.09861	4.29046	3.49651	16.8602	8.83928	4.18965	5.566	7.0113	11.8195	0	1	0	0	1	1	0	1	0.004545	0.0026918
2019	229	0.0338843	0.0690385	0.157717	0.0269021	0.0313408	0.115796	1.38629	4.30407	3.55535	17.1086	8.81804	4.29046	5.67742	7.02305	11.8882	0	1	0	0	1	1	0	1	0.005556	0.003681
2020	229	0.031405	0.0720863	0.168678	0.02438	0.0168135	0.0824955	1.09861	4.31749	3.58352	17.1412	8.88184	4.18965	5.68328	7.12751	11.7863	0	1	0	0	1	1	0	1	0.005882	0.0023781
2021	229	0.0294215	0.0576111	0.145783	0.0235393	0.0241784	0.108297	1.79176	4.33073	3.29584	17.1469	8.83928	4.66344	5.73355	7.21956	11.8149	0	1	0	0	1	1	0	1	0.00625	0.0059382
2022	229	0.0271074	0.0451068	0.128705	0.02438	0.0382497	0.128849	1.60944	4.34381	2.3979	17.287	8.83928	4.77068	5.77716	7.22614	11.8334	0	1	0	0	1	1	0	1	0.007692	0.004745
2023	229	0.0317355	0.0604418	0.150965	0.0210172	0.0286309	0.118737	1.60944	4.35671	2.3979	17.4454	8.83928	4.49981	5.83035	7.22868	11.8877	0	1	0	0	1	1	0	1	0.009091	0.0047393
2014	233	0.0290909	0.0864739	0.185287	0.08533	0.0327323	0.0922373	3.09104	3.4012	2.89037	16.3199	8.69951	3.91202	5.04986	6.94196	11.4923	0	1	0	0	1	0	1	0	0.002326	0.0285714
2015	233	0.0315702	0.0942341	0.195318	0.0857503	0.0314199	0.0922836	2.83321	3.43399	2.19722	16.8816	8.68271	4.00733	5.22146	6.96769	11.5534	0	1	0	0	1	0	1	0	0.002778	0.0208605
2016	233	0.0381818	0.0921708	0.185871	0.129046	0.0321534	0.0885184	2.94444	3.46574	2.3979	17.2979	8.66561	4.09434	5.44705	6.98251	11.6215	0	1	0	0	1	0	1	0	0.003226	0.0246575
2017	233	0.033719	0.0924016	0.190383	0.155948	0.0466874	0.122387	3.04452	3.49651	2.99573	16.7786	8.83928	4.17439	5.59086	6.9942	11.7026	0	1	0	0	1	0	1	0	0.003704	0.0270636
2018	233	0.0343802	0.0978874	0.201467	0.229929	0.0590816	0.138769	3.29584	3.52636	2.83321	16.8602	8.83928	4.18965	5.566	7.0113	11.8195	0	1	0	0	1	0	1	1	0.004545	0.0349933
2019	233	0.0363636	0.0995543	0.199778	0.318621	0.0887969	0.173156	3.21888	3.55535	2.63906	17.1086	8.81804	4.29046	5.67742	7.02305	11.8882	0	1	0	0	1	0	1	1	0.005556	0.0294479
2020	233	0.0380165	0.0974623	0.19111	0.381673	0.108623	0.197063	2.99573	3.58352	2.30259	17.1412	8.88184	4.18965	5.68328	7.12751	11.7863	0	1	0	0	1	0	1	1	0.005882	0.0225922
2021	233	0.0361983	0.0969032	0.194487	0.400589	0.10679	0.194886	2.99573	3.61092	1.38629	17.1469	8.83928	4.66344	5.73355	7.21956	11.8149	0	1	0	0	1	0	1	1	0.00625	0.0225653
2022	233	0.0371901	0.0885028	0.191451	0.501471	0.240764	0.266107	3.09104	3.63759	2.19722	17.287	8.83928	4.77068	5.77716	7.22614	11.8334	0	1	0	0	1	0	1	1	0.007692	0.024911
2023	233	0.0352066	0.0805388	0.187006	0.410256	0.260371	0.256111	3.09104	3.66356	2.19722	17.4454	8.83928	4.49981	5.83035	7.22868	11.8877	0	1	0	0	1	0	1	1	0.009091	0.0248815
2014	234	0.012562	0.0419885	0.13487	0.050021	0.0048825	0.0208607	1.38629	4.26268	3.52636	16.3199	8.69951	3.91202	5.04986	6.94196	11.4923	0	1	0	0	1	1	0	0	0.002326	0.0040816
2015	234	0.0135537	0.0600475	0.171984	0.0781841	0.0048797	0.0202515	1.38629	4.27667	3.71357	16.8816	8.68271	4.00733	5.22146	6.96769	11.5534	0	1	0	0	1	1	0	0	0.002778	0.0039113
2016	234	0.0110744	0.0507551	0.149461	0.102564	0.0111193	0.0379988	1.38629	4.29046	3.46574	17.2979	8.66561	4.09434	5.44705	6.98251	11.6215	0	1	0	0	1	1	0	0	0.003226	0.0041096
2017	234	0.0105785	0.051924	0.154553	0.110551	0.0135484	0.0459238	1.60944	4.30407	3.71357	16.7786	8.83928	4.17439	5.59086	6.9942	11.7026	0	1	0	0	1	1	0	0	0.003704	0.0054127
2018	234	0.0115702	0.0542741	0.155424	0.127785	0.017196	0.052336	1.79176	4.31749	3.71357	16.8602	8.83928	4.18965	5.566	7.0113	11.8195	0	1	0	0	1	1	0	1	0.004545	0.0067295
2019	234	0.0120661	0.0696226	0.181963	0.13367	0.0245896	0.0697363	2.48491	4.33073	3.63759	17.1086	8.81804	4.29046	5.67742	7.02305	11.8882	0	1	0	0	1	1	0	1	0.005556	0.0134969
2020	234	0.0133884	0.0623209	0.167747	0.178226	0.0349179	0.0856526	2.56495	4.34381	3.52636	17.1412	8.88184	4.18965	5.68328	7.12751	11.7863	0	1	0	0	1	1	0	1	0.005882	0.0142687
2021	234	0.0090909	0.0476479	0.150121	0.118537	0.0244843	0.0715312	2.3979	4.35671	2.77259	17.1469	8.83928	4.66344	5.73355	7.21956	11.8149	0	1	0	0	1	1	0	1	0.00625	0.0118765
2022	234	0.0077686	0.0328162	0.123125	0.0840689	0.0244051	0.0854992	2.3979	4.36945	2.30259	17.287	8.83928	4.77068	5.77716	7.22614	11.8334	0	1	0	0	1	1	0	1	0.007692	0.0118624
2023	234	0.007438	0.0531175	0.165698	0.102984	0.0295306	0.094866	2.3979	4.38203	2.30259	17.4454	8.83928	4.49981	5.83035	7.22868	11.8877	0	1	0	0	1	1	0	1	0.009091	0.0118483
2014	235	0.115041	0.17098	0.220869	0.0798655	0.0159835	0.0807055	3.89182	4.02535	3.29584	16.3199	8.69951	3.91202	5.04986	6.94196	11.4923	0	1	0	0	1	0	1	0	0.002326	0.0653061
2015	235	0.132562	0.204475	0.248219	0.0903741	0.0186783	0.0742947	3.63759	4.04305	3.58352	16.8816	8.68271	4.00733	5.22146	6.96769	11.5534	0	1	0	0	1	0	1	0	0.002778	0.0482399
2016	235	0.126116	0.191665	0.235155	0.0870114	0.0229426	0.09047	3.61092	4.06044	3.3673	17.2979	8.66561	4.09434	5.44705	6.98251	11.6215	0	1	0	0	1	0	1	0	0.003226	0.0493151
2017	235	0.119504	0.181593	0.229649	0.0823876	0.019588	0.0906388	3.61092	4.07754	3.46574	16.7786	8.83928	4.17439	5.59086	6.9942	11.7026	0	1	0	0	1	0	1	0	0.003704	0.0487145
2018	235	0.0995041	0.157983	0.216797	0.103405	0.0207682	0.0961374	3.78419	4.09434	3.49651	16.8602	8.83928	4.18965	5.566	7.0113	11.8195	0	1	0	0	1	0	1	1	0.004545	0.0578735
2019	235	0.0867769	0.143634	0.206823	0.11013	0.0290139	0.101784	3.71357	4.11087	3.4012	17.1086	8.81804	4.29046	5.67742	7.02305	11.8882	0	1	0	0	1	0	1	1	0.005556	0.0490798
2020	235	0.0856198	0.158515	0.224483	0.104666	0.0291577	0.104532	3.91202	4.12713	3.21888	17.1412	8.88184	4.18965	5.68328	7.12751	11.7863	0	1	0	0	1	0	1	1	0.005882	0.058264
2021	235	0.0730579	0.121927	0.193697	0.103825	0.0363338	0.112886	3.55535	4.14313	3.09104	17.1469	8.83928	4.66344	5.73355	7.21956	11.8149	0	1	0	0	1	0	1	1	0.00625	0.04038
2022	235	0.0747107	0.119362	0.187506	0.0924758	0.0402227	0.123346	3.29584	4.15888	3.4012	17.287	8.83928	4.77068	5.77716	7.22614	11.8334	0	1	0	0	1	0	1	1	0.007692	0.0308422
2023	235	0.0803306	0.105663	0.175904	0.130727	0.0383936	0.123754	3.29584	4.17439	3.4012	17.4454	8.83928	4.49981	5.83035	7.22868	11.8877	0	1	0	0	1	0	1	1	0.009091	0.0308057
2014	236	0.0080992	0.0595442	0.165014	-0.0004203	0	0	1.09861	3.63759	1.09861	16.3199	8.69951	3.91202	5.04986	6.94196	11.4923	0	1	0	1	0	0	0	0	0.002326	0.0027211
2015	236	0.0095868	0.0454096	0.140733	0.0004203	0.0003808	0.0022063	1.79176	3.66356	1.38629	16.8816	8.68271	4.00733	5.22146	6.96769	11.5534	0	1	0	1	0	0	0	0	0.002778	0.0065189
2016	236	0.0104132	0.0462302	0.140265	0.0004203	0.0197803	0.0942483	1.60944	3.68888	0.693147	17.2979	8.66561	4.09434	5.44705	6.98251	11.6215	0	1	0	1	0	0	0	0	0.003226	0.0054795
2017	236	0.011405	0.0547872	0.150411	0.0004203	0.0017467	0.0102116	1.60944	3.71357	0.693147	16.7786	8.83928	4.17439	5.59086	6.9942	11.7026	0	1	0	1	0	0	0	0	0.003704	0.0054127
2018	236	0.0107438	0.06301	0.179169	0	0.0009453	0.0077923	1.09861	3.73767	1.38629	16.8602	8.83928	4.18965	5.566	7.0113	11.8195	0	1	0	1	0	0	0	1	0.004545	0.0026918
2019	236	0.0110744	0.0451822	0.142794	0.001261	0.0127419	0.0746836	1.79176	3.7612	1.60944	17.1086	8.81804	4.29046	5.67742	7.02305	11.8882	0	1	0	1	0	0	0	1	0.005556	0.006135
2020	236	0.0109091	0.0511723	0.149199	0.0021017	0.0149589	0.0767166	1.79176	3.78419	1.38629	17.1412	8.88184	4.18965	5.68328	7.12751	11.7863	0	1	0	1	0	0	0	1	0.005882	0.0059453
2021	236	0.0109091	0.0506127	0.150563	0.0033628	0.0201226	0.107542	2.19722	3.80666	0.693147	17.1469	8.83928	4.66344	5.73355	7.21956	11.8149	0	1	0	1	0	0	0	1	0.00625	0.0095012
2022	236	0.0117355	0.0488243	0.145708	0.0021017	0.0188915	0.113426	2.3979	3.82864	0.693147	17.287	8.83928	4.77068	5.77716	7.22614	11.8334	0	1	0	1	0	0	0	1	0.007692	0.0118624
2023	236	0.0127273	0.0461757	0.142879	0.0163934	0.0219206	0.109908	2.3979	3.85015	0.693147	17.4454	8.83928	4.49981	5.83035	7.22868	11.8877	0	1	0	1	0	0	0	1	0.009091	0.0118483
2014	238	0.0033058	0.0708685	0.198688	0.04876	0.0160683	0.0839626	3.13549	3.98898	2.30259	16.3199	8.69951	3.91202	5.04986	6.94196	11.4923	0	1	0	0	1	0	1	0	0.002326	0.029932
2015	238	0.0042975	0.0356032	0.1174	0.0239596	0.0127632	0.0635197	2.94444	4.00733	1.94591	16.8816	8.68271	4.00733	5.22146	6.96769	11.5534	0	1	0	0	1	0	1	0	0.002778	0.0234681
2016	238	0.0039669	0.0167206	0.0848335	0.0390921	0.0189331	0.0750364	3.17805	4.02535	2.30259	17.2979	8.66561	4.09434	5.44705	6.98251	11.6215	0	1	0	0	1	0	1	0	0.003226	0.0315068
2017	238	0.0041322	0.0492607	0.149758	0.0285834	0.0250618	0.0886881	3.3322	4.04305	2.19722	16.7786	8.83928	4.17439	5.59086	6.9942	11.7026	0	1	0	0	1	0	1	0	0.003704	0.0365359
2018	238	0.005124	0.0436954	0.136696	0.0386717	0.0293242	0.094337	3.09104	4.06044	2.07944	16.8602	8.83928	4.18965	5.566	7.0113	11.8195	0	1	0	0	1	0	1	1	0.004545	0.0282638
2019	238	0.0026446	0.0460554	0.166483	0.0483396	0.0225269	0.0970096	3.4012	4.07754	2.77259	17.1086	8.81804	4.29046	5.67742	7.02305	11.8882	0	1	0	0	1	0	1	1	0.005556	0.0355828
2020	238	0.0018182	0.0334879	0.137955	0.0533838	0.025901	0.0988833	2.99573	4.09434	2.63906	17.1412	8.88184	4.18965	5.68328	7.12751	11.7863	0	1	0	0	1	0	1	1	0.005882	0.0225922
2021	238	0.0039669	0.0326283	0.126128	0.0559058	0.0326289	0.111118	2.99573	4.11087	2.63906	17.1469	8.83928	4.66344	5.73355	7.21956	11.8149	0	1	0	0	1	0	1	1	0.00625	0.0225653
2022	238	0.0028099	0.0390274	0.153484	0.0592686	0.0298704	0.106192	3.09104	4.12713	1.94591	17.287	8.83928	4.77068	5.77716	7.22614	11.8334	0	1	0	0	1	0	1	1	0.007692	0.024911
2023	238	0.0034711	0.0217314	0.107561	0.0605296	0.0298564	0.1105	3.09104	4.14313	1.94591	17.4454	8.83928	4.49981	5.83035	7.22868	11.8877	0	1	0	0	1	0	1	1	0.009091	0.0248815
2014	239	0.0014876	0.0271249	0.12516	0.0088272	0.0136999	0.0673668	1.60944	4.52179	1.09861	16.3199	8.69951	3.91202	5.04986	6.94196	11.4923	0	1	0	0	1	1	0	0	0.002326	0.0054422
2015	239	0.0016529	0.0355405	0.157998	0.0063052	0.0279984	0.0917555	1.09861	4.5326	1.79176	16.8816	8.68271	4.00733	5.22146	6.96769	11.5534	0	1	0	0	1	1	0	0	0.002778	0.0026076
2016	239	0.0028099	0.0404455	0.161178	0.0054645	0.0145868	0.0726408	1.60944	4.54329	1.60944	17.2979	8.66561	4.09434	5.44705	6.98251	11.6215	0	1	0	0	1	1	0	0	0.003226	0.0054795
2017	239	0.0021488	0.0372982	0.151922	0.0079865	0.0297393	0.0964816	2.07944	4.55388	1.38629	16.7786	8.83928	4.17439	5.59086	6.9942	11.7026	0	1	0	0	1	1	0	0	0.003704	0.0094723
2018	239	0.0034711	0.0427483	0.160966	0.010929	0.0158142	0.075491	1.60944	4.56435	1.94591	16.8602	8.83928	4.18965	5.566	7.0113	11.8195	0	1	0	0	1	1	0	1	0.004545	0.0053836
2019	239	0.0021488	0.0378056	0.151928	0.0193359	0.0196584	0.0724606	2.19722	4.57471	2.19722	17.1086	8.81804	4.29046	5.67742	7.02305	11.8882	0	1	0	0	1	1	0	1	0.005556	0.009816
2020	239	0.0036364	0.0549095	0.188545	0.01219	0.0174129	0.0891464	1.79176	4.58497	0.693147	17.1412	8.88184	4.18965	5.68328	7.12751	11.7863	0	1	0	0	1	1	0	1	0.005882	0.0059453
2021	239	0.0046281	0.0392746	0.154765	0.0117697	0.0174608	0.0900987	2.19722	4.59512	0	17.1469	8.83928	4.66344	5.73355	7.21956	11.8149	0	1	0	0	1	1	0	1	0.00625	0.0095012
2022	239	0.0036364	0.0418623	0.167101	0.0176545	0.0268699	0.105763	1.79176	4.60517	1.09861	17.287	8.83928	4.77068	5.77716	7.22614	11.8334	0	1	0	0	1	1	0	1	0.007692	0.0059312
2023	239	0.0047934	0.0478139	0.168938	0.0180748	0.0285109	0.108767	1.79176	4.61512	0	17.4454	8.83928	4.49981	5.83035	7.22868	11.8877	0	1	0	0	1	1	0	1	0.009091	0.0059242
2014	241	0.0143802	0.0736787	0.17873	0.035309	0.02059	0.0878717	2.94444	4.77912	2.77259	16.3199	8.69951	3.91202	5.04986	6.94196	11.4923	0	1	0	0	1	1	0	0	0.002326	0.0244898
2015	241	0.0157025	0.0526486	0.144182	0.03657	0.0279677	0.086301	3.2581	4.77912	2.83321	16.8816	8.68271	4.00733	5.22146	6.96769	11.5534	0	1	0	0	1	1	0	0	0.002778	0.0325945
2016	241	0.0178512	0.0555727	0.150427	0.0411938	0.0156134	0.0691502	3.29584	4.77912	3.04452	17.2979	8.66561	4.09434	5.44705	6.98251	11.6215	0	1	0	0	1	1	0	0	0.003226	0.0356164
2017	241	0.0161983	0.0537176	0.149103	0.0390921	0.0156719	0.0710941	3.3673	4.77912	2.63906	16.7786	8.83928	4.17439	5.59086	6.9942	11.7026	0	1	0	0	1	1	0	0	0.003704	0.037889
2018	241	0.0155372	0.0511739	0.144563	0.0504414	0.0180457	0.0736092	3.49651	4.77912	2.83321	16.8602	8.83928	4.18965	5.566	7.0113	11.8195	0	1	0	0	1	1	0	1	0.004545	0.0430686
2019	241	0.0147107	0.048986	0.147175	0.0432955	0.0186855	0.0796014	3.43399	4.77912	2.83321	17.1086	8.81804	4.29046	5.67742	7.02305	11.8882	0	1	0	0	1	1	0	1	0.005556	0.0368098
2020	241	0.0163636	0.066267	0.172044	0.0584279	0.0211373	0.0842459	3.4012	4.77912	2.07944	17.1412	8.88184	4.18965	5.68328	7.12751	11.7863	0	1	0	0	1	1	0	1	0.005882	0.0344828
2021	241	0.0145455	0.0489232	0.141735	0.0542245	0.0237098	0.0886877	3.4012	4.77912	2.48491	17.1469	8.83928	4.66344	5.73355	7.21956	11.8149	0	1	0	0	1	1	0	1	0.00625	0.0344418
2022	241	0.0128926	0.0515023	0.150841	0.0584279	0.0286154	0.0989181	3.61092	4.77912	1.79176	17.287	8.83928	4.77068	5.77716	7.22614	11.8334	0	1	0	0	1	1	0	1	0.007692	0.0427046
2023	241	0.0120661	0.0443558	0.136286	0.0462379	0.0226985	0.0981536	3.61092	4.77912	1.79176	17.4454	8.83928	4.49981	5.83035	7.22868	11.8877	0	1	0	0	1	1	0	1	0.009091	0.042654
2014	242	0.0105785	0.0335856	0.0927034	0.0025221	7.9e-05	0.0005582	2.70805	4.77912	2.07944	16.3199	8.69951	3.91202	5.04986	6.94196	11.4923	0	1	0	1	0	0	0	0	0.002326	0.0190476
2015	242	0.0082645	0.0482061	0.129651	0.0004203	0.001198	0.0055968	2.89037	4.77912	1.60944	16.8816	8.68271	4.00733	5.22146	6.96769	11.5534	0	1	0	1	0	0	0	0	0.002778	0.0221643
2016	242	0.006281	0.0212681	0.0821914	0.0008407	0	0	2.83321	4.77912	1.09861	17.2979	8.66561	4.09434	5.44705	6.98251	11.6215	0	1	0	1	0	0	0	0	0.003226	0.0219178
2017	242	0.0076033	0.0457209	0.134855	0.0004203	0.0100037	0.047534	2.99573	4.77912	1.38629	16.7786	8.83928	4.17439	5.59086	6.9942	11.7026	0	1	0	1	0	0	0	0	0.003704	0.0257104
2018	242	0.0071074	0.0483441	0.14044	0.0033628	0.0087166	0.0515621	2.3979	4.77912	0.693147	16.8602	8.83928	4.18965	5.566	7.0113	11.8195	0	1	0	1	0	0	0	1	0.004545	0.013459
2019	242	0.0094215	0.044514	0.119479	0.0021017	0.0147087	0.0812873	2.3979	4.77912	0.693147	17.1086	8.81804	4.29046	5.67742	7.02305	11.8882	0	1	0	1	0	0	0	1	0.005556	0.0122699
2020	242	0.0079339	0.0516584	0.133584	0.0063052	0.008059	0.0398421	2.56495	4.77912	1.94591	17.1412	8.88184	4.18965	5.68328	7.12751	11.7863	0	1	0	1	0	0	0	1	0.005882	0.0142687
2021	242	0.005124	0.0436852	0.135578	0.0054645	0.0125337	0.0728063	2.56495	4.77912	1.09861	17.1469	8.83928	4.66344	5.73355	7.21956	11.8149	0	1	0	1	0	0	0	1	0.00625	0.0142518
2022	242	0.0077686	0.038328	0.116816	0.0075662	0.0162796	0.089499	2.3979	4.77912	1.60944	17.287	8.83928	4.77068	5.77716	7.22614	11.8334	0	1	0	1	0	0	0	1	0.007692	0.0118624
2023	242	0.0057851	0.0374266	0.125023	0.0042034	0.0160178	0.0863955	2.3979	4.77912	1.60944	17.4454	8.83928	4.49981	5.83035	7.22868	11.8877	0	1	0	1	0	0	0	1	0.009091	0.0118483
2014	243	0.0112397	0.0438828	0.143282	0.0302648	0.0239049	0.0777173	3.85015	4.45435	2.48491	16.3199	8.69951	3.91202	5.04986	6.94196	11.4923	0	1	0	0	1	1	0	0	0.002326	0.062585
2015	243	0.0100826	0.0361808	0.123457	0.0252207	0.0202387	0.0787714	3.98898	4.46591	3.4012	16.8816	8.68271	4.00733	5.22146	6.96769	11.5534	0	1	0	0	1	1	0	0	0.002778	0.0691004
2016	243	0.0097521	0.0474555	0.140275	0.023119	0.0326387	0.0957121	2.63906	4.47734	3.04452	17.2979	8.66561	4.09434	5.44705	6.98251	11.6215	0	1	0	0	1	1	0	0	0.003226	0.0178082
2017	243	0.0097521	0.0504117	0.146599	0.0306852	0.0402051	0.113733	2.94444	4.48864	3.09104	16.7786	8.83928	4.17439	5.59086	6.9942	11.7026	0	1	0	0	1	1	0	0	0.003704	0.0243572
2018	243	0.011405	0.0524452	0.157453	0.0344683	0.0422875	0.106527	2.99573	4.49981	3.09104	16.8602	8.83928	4.18965	5.566	7.0113	11.8195	0	1	0	0	1	1	0	1	0.004545	0.025572
2019	243	0.0094215	0.053519	0.15291	0.0521227	0.0428942	0.118924	2.99573	4.51086	3.17805	17.1086	8.81804	4.29046	5.67742	7.02305	11.8882	0	1	0	0	1	1	0	1	0.005556	0.0233129
2020	243	0.0123967	0.0554207	0.153828	0.0470786	0.0364915	0.108483	4.33073	4.52179	3.55535	17.1412	8.88184	4.18965	5.68328	7.12751	11.7863	0	1	0	0	1	1	0	1	0.005882	0.0891795
2021	243	0.0165289	0.0527518	0.143944	0.0491803	0.0326866	0.101833	4.36945	4.5326	3.29584	17.1469	8.83928	4.66344	5.73355	7.21956	11.8149	0	1	0	0	1	1	0	1	0.00625	0.0926366
2022	243	0.0132231	0.0480904	0.147885	0.0559058	0.0392279	0.112416	4.61512	4.54329	3.52636	17.287	8.83928	4.77068	5.77716	7.22614	11.8334	0	1	0	0	1	1	0	1	0.007692	0.118624
2023	243	0.011405	0.0393257	0.135406	0.0567465	0.0389974	0.120307	4.61512	4.55388	3.52636	17.4454	8.83928	4.49981	5.83035	7.22868	11.8877	0	1	0	0	1	1	0	1	0.009091	0.118483
2014	244	0.0221488	0.0808595	0.186719	0.0453972	0.0144634	0.0600369	3.09104	4.23411	2.89037	16.3199	8.69951	3.91202	5.04986	6.94196	11.4923	0	1	0	0	1	0	1	0	0.002326	0.0285714
2015	244	0.0304132	0.0821115	0.194361	0.0529634	0.0118372	0.0461273	2.77259	4.2485	2.89037	16.8816	8.68271	4.00733	5.22146	6.96769	11.5534	0	1	0	0	1	0	1	0	0.002778	0.0195567
2016	244	0.0264463	0.0630047	0.15327	0.07314	0.0100913	0.0408699	3.17805	4.26268	2.56495	17.2979	8.66561	4.09434	5.44705	6.98251	11.6215	0	1	0	0	1	0	1	0	0.003226	0.0315068
2017	244	0.026281	0.0787047	0.175948	0.0760824	0.0209088	0.0742843	3.09104	4.27667	2.70805	16.7786	8.83928	4.17439	5.59086	6.9942	11.7026	0	1	0	0	1	0	1	0	0.003704	0.0284168
2018	244	0.0206612	0.056181	0.15626	0.131988	0.0256519	0.0880855	3.09104	4.29046	3.17805	16.8602	8.83928	4.18965	5.566	7.0113	11.8195	0	1	0	0	1	0	1	1	0.004545	0.0282638
2019	244	0.0203306	0.0586116	0.161427	0.167717	0.044134	0.122048	3.04452	4.30407	2.83321	17.1086	8.81804	4.29046	5.67742	7.02305	11.8882	0	1	0	0	1	0	1	1	0.005556	0.0245399
2020	244	0.0175207	0.0710454	0.18283	0.166457	0.0403057	0.114934	2.83321	4.31749	2.48491	17.1412	8.88184	4.18965	5.68328	7.12751	11.7863	0	1	0	0	1	0	1	1	0.005882	0.019025
2021	244	0.0221488	0.072524	0.179334	0.124842	0.0283819	0.0939698	2.89037	4.33073	2.07944	17.1469	8.83928	4.66344	5.73355	7.21956	11.8149	0	1	0	0	1	0	1	1	0.00625	0.02019
2022	244	0.0190083	0.0554849	0.153126	0.119798	0.0312233	0.106849	2.70805	4.34381	2.77259	17.287	8.83928	4.77068	5.77716	7.22614	11.8334	0	1	0	0	1	0	1	1	0.007692	0.0166074
2023	244	0.0191736	0.0539856	0.162035	0.0916351	0.0390935	0.119641	2.70805	4.35671	2.77259	17.4454	8.83928	4.49981	5.83035	7.22868	11.8877	0	1	0	0	1	0	1	1	0.009091	0.0165877
2014	246	0.0456198	0.0781507	0.151907	0.0042034	0.0180302	0.0950671	3.04452	4.52179	2.07944	16.3199	8.69951	3.91202	5.04986	6.94196	11.4923	0	1	0	1	0	0	0	0	0.002326	0.0272109
2015	246	0.041157	0.0813332	0.156214	0.0029424	0.0164882	0.0998293	3.43399	4.5326	2.07944	16.8816	8.68271	4.00733	5.22146	6.96769	11.5534	0	1	0	1	0	0	0	0	0.002778	0.0391134
2016	246	0.0358678	0.059082	0.130489	0.0029424	5.47e-05	0.0003702	3.4012	4.54329	1.38629	17.2979	8.66561	4.09434	5.44705	6.98251	11.6215	0	1	0	1	0	0	0	0	0.003226	0.039726
2017	246	0.0434711	0.0700242	0.13575	0.0050441	0.0017868	0.0127838	3.3322	4.55388	2.48491	16.7786	8.83928	4.17439	5.59086	6.9942	11.7026	0	1	0	1	0	0	0	0	0.003704	0.0365359
2018	246	0.0309091	0.0429764	0.108566	0.0058848	0.0019907	0.0120099	2.89037	4.56435	2.30259	16.8602	8.83928	4.18965	5.566	7.0113	11.8195	0	1	0	1	0	0	0	1	0.004545	0.0228802
2019	246	0.0320661	0.059808	0.130589	0.0113493	0.0080611	0.0429096	2.89037	4.57471	1.60944	17.1086	8.81804	4.29046	5.67742	7.02305	11.8882	0	1	0	1	0	0	0	1	0.005556	0.0208589
2020	246	0.028595	0.0517162	0.129379	0.0189155	0.0106134	0.0624854	2.77259	4.58497	1.94591	17.1412	8.88184	4.18965	5.68328	7.12751	11.7863	0	1	0	1	0	0	0	1	0.005882	0.0178359
2021	246	0.0239669	0.0443273	0.120944	0.0117697	0.0139403	0.0669527	3.2581	4.59512	2.56495	17.1469	8.83928	4.66344	5.73355	7.21956	11.8149	0	1	0	1	0	0	0	1	0.00625	0.0296912
2022	246	0.0305785	0.0534029	0.131472	0.0084069	0.0095164	0.0504981	3.2581	4.60517	1.79176	17.287	8.83928	4.77068	5.77716	7.22614	11.8334	0	1	0	1	0	0	0	1	0.007692	0.029656
2023	246	0.0312397	0.0483761	0.124925	0.0105086	0.0152694	0.0693694	3.2581	4.61512	1.79176	17.4454	8.83928	4.49981	5.83035	7.22868	11.8877	0	1	0	1	0	0	0	1	0.009091	0.0296209
2014	247	0.0616529	0.110897	0.177578	0.0008407	0.0001122	0.0008163	3.3673	4.43082	2.30259	16.3199	8.69951	3.91202	5.04986	6.94196	11.4923	0	1	0	1	0	0	0	0	0.002326	0.0380952
2015	247	0.06	0.105788	0.167342	0.0008407	0.0007564	0.0056775	3.49651	4.44265	1.94591	16.8816	8.68271	4.00733	5.22146	6.96769	11.5534	0	1	0	1	0	0	0	0	0.002778	0.041721
2016	247	0.0702479	0.138076	0.199787	0.001261	0.0198789	0.0946703	3.46574	4.45435	1.60944	17.2979	8.66561	4.09434	5.44705	6.98251	11.6215	0	1	0	1	0	0	0	0	0.003226	0.0424658
2017	247	0.0745455	0.128562	0.184156	0.0004203	0.0014027	0.0075576	3.49651	4.46591	2.07944	16.7786	8.83928	4.17439	5.59086	6.9942	11.7026	0	1	0	1	0	0	0	0	0.003704	0.0433018
2018	247	0.0803306	0.171722	0.228001	0.0037831	0.0049636	0.0300069	3.58352	4.47734	2.48491	16.8602	8.83928	4.18965	5.566	7.0113	11.8195	0	1	0	1	0	0	0	1	0.004545	0.0471063
2019	247	0.0890909	0.175337	0.227945	0.0008407	0.0091945	0.0554908	3.52636	4.48864	2.63906	17.1086	8.81804	4.29046	5.67742	7.02305	11.8882	0	1	0	1	0	0	0	1	0.005556	0.0404908
2020	247	0.0821488	0.15269	0.208971	0.0151324	0.013562	0.066906	3.4012	4.49981	2.70805	17.1412	8.88184	4.18965	5.68328	7.12751	11.7863	0	1	0	1	0	0	0	1	0.005882	0.0344828
2021	247	0.0866116	0.16807	0.22213	0.0025221	0.0175885	0.0968907	3.3322	4.51086	2.19722	17.1469	8.83928	4.66344	5.73355	7.21956	11.8149	0	1	0	1	0	0	0	1	0.00625	0.0320665
2022	247	0.0828099	0.125452	0.185781	0.0050441	0.0159573	0.0947861	3.21888	4.52179	2.19722	17.287	8.83928	4.77068	5.77716	7.22614	11.8334	0	1	0	1	0	0	0	1	0.007692	0.0284698
2023	247	0.0768595	0.129947	0.198617	0.0042034	0.0240467	0.104894	3.21888	4.5326	0.693147	17.4454	8.83928	4.49981	5.83035	7.22868	11.8877	0	1	0	1	0	0	0	1	0.009091	0.028436
2014	248	0.051405	0.068158	0.129984	0.0025221	7.9e-05	0.0005582	2.3979	4.57471	2.77259	16.3199	8.69951	3.91202	5.04986	6.94196	11.4923	0	1	0	1	0	0	0	0	0.002326	0.0136054
2015	248	0.047438	0.0688022	0.128814	0.0004203	0.001198	0.0055968	2.30259	4.58497	2.30259	16.8816	8.68271	4.00733	5.22146	6.96769	11.5534	0	1	0	1	0	0	0	0	0.002778	0.011734
2016	248	0.0457851	0.0622696	0.121501	0.0008407	0	0	2.07944	4.59512	1.94591	17.2979	8.66561	4.09434	5.44705	6.98251	11.6215	0	1	0	1	0	0	0	0	0.003226	0.009589
2017	248	0.0510744	0.070119	0.126811	0.0004203	0.0100037	0.047534	2.30259	4.60517	2.63906	16.7786	8.83928	4.17439	5.59086	6.9942	11.7026	0	1	0	1	0	0	0	0	0.003704	0.0121786
2018	248	0.0436364	0.065256	0.129182	0.0033628	0.0087166	0.0515621	1.94591	4.61512	1.94591	16.8602	8.83928	4.18965	5.566	7.0113	11.8195	0	1	0	1	0	0	0	1	0.004545	0.0080754
2019	248	0.0431405	0.0586834	0.122703	0.0021017	0.0147087	0.0812873	1.79176	4.62497	2.56495	17.1086	8.81804	4.29046	5.67742	7.02305	11.8882	0	1	0	1	0	0	0	1	0.005556	0.006135
2020	248	0.0363636	0.056357	0.122457	0.0063052	0.008059	0.0398421	2.07944	4.63473	2.3979	17.1412	8.88184	4.18965	5.68328	7.12751	11.7863	0	1	0	1	0	0	0	1	0.005882	0.0083234
2021	248	0.0300826	0.0386419	0.101925	0.0054645	0.0125337	0.0728063	2.19722	4.64439	2.77259	17.1469	8.83928	4.66344	5.73355	7.21956	11.8149	0	1	0	1	0	0	0	1	0.00625	0.0095012
2022	248	0.0330578	0.0505481	0.116296	0.0075662	0.0162796	0.089499	1.60944	4.65396	2.19722	17.287	8.83928	4.77068	5.77716	7.22614	11.8334	0	1	0	1	0	0	0	1	0.007692	0.004745
2023	248	0.0332231	0.042816	0.112463	0.0042034	0.0160178	0.0863955	1.60944	4.66344	2.19722	17.4454	8.83928	4.49981	5.83035	7.22868	11.8877	0	1	0	1	0	0	0	1	0.009091	0.0047393
2014	251	0.0115702	0.0403145	0.132735	0.010929	0.0106113	0.0633632	1.09861	4.04305	2.07944	16.2492	7.82405	3.91202	4.72311	6.86797	11.0634	0	0	1	0	1	0	1	0	0.00125	0.0178571
2015	251	0.0071074	0.0378464	0.13003	0.0071459	0.018259	0.0957014	1.09861	4.06044	2.70805	16.3458	7.90101	4.04305	4.78237	6.89669	11.1115	0	0	1	0	1	0	1	0	0.001408	0.016
2016	251	0.0097521	0.0378318	0.128646	0.0168138	0.0211173	0.0808354	1.09861	4.07754	2.3979	16.3155	8.00637	4.15888	4.79272	6.93828	11.1755	0	0	1	0	1	0	1	0	0.001587	0.0048662
2017	251	0.0099174	0.0552055	0.160123	0.02438	0.0163662	0.0810425	1.38629	4.09434	1.79176	16.4643	8.07091	4.2485	4.9045	7.03439	11.2689	0	0	1	0	1	0	1	0	0.001818	0.0071429
2018	251	0.0071074	0.052401	0.152855	0.0411938	0.0177222	0.0942708	1.09861	4.11087	2.3979	16.5307	8.18869	4.35671	5.06382	7.08339	11.3518	0	0	1	0	1	0	1	1	0.002632	0.0044843
2019	251	0.0100826	0.0518167	0.142478	0.0302648	0.0217613	0.104337	1.09861	4.12713	2.77259	16.7125	8.29405	4.44265	5.31271	7.11964	11.4323	0	0	1	0	1	0	1	1	0.00303	0.004
2020	251	0.0100826	0.0538779	0.158588	0.0311055	0.0180421	0.092983	1.09861	4.14313	1.79176	16.8872	8.51719	4.52179	5.45689	7.16781	11.2795	0	0	1	0	1	0	1	1	0.004545	0.0040161
2021	251	0.0102479	0.0408418	0.13581	0.0189155	0.017976	0.0942435	1.09861	4.15888	1.79176	16.7268	8.51719	4.61512	5.54886	7.18334	11.3349	0	0	1	0	1	0	1	1	0.005263	0.004
2022	251	0.008595	0.0492824	0.164599	0.0407734	0.0214568	0.10374	2.89037	4.17439	1.79176	16.819	8.51719	4.65396	5.51269	7.17057	11.3942	0	0	1	0	1	0	1	1	0.005556	0.034413
2023	251	0.0099174	0.0358478	0.133243	0.050021	0.0242231	0.108279	2.89037	4.18965	0	17.1718	8.55641	4.70953	5.58396	7.17688	11.4309	0	0	1	0	1	0	1	1	0.00625	0.0379464
2014	252	0.0138843	0.0406011	0.143378	0.221522	0.0222658	0.0743496	2.30259	2.70805	2.19722	16.2492	7.82405	3.91202	4.72311	6.86797	11.0634	0	0	1	0	1	0	1	0	0.00125	0.0803571
2015	252	0.0079339	0.0457592	0.150892	0.252207	0.035216	0.0934211	2.19722	2.70805	2.07944	16.3458	7.90101	4.04305	4.78237	6.89669	11.1115	0	0	1	0	1	0	1	0	0.001408	0.064
2016	252	0.0066116	0.0395112	0.140628	0.326188	0.0370139	0.0973943	3.13549	2.70805	2.30259	16.3155	8.00637	4.15888	4.79272	6.93828	11.1755	0	0	1	0	1	0	1	0	0.001587	0.053528
2017	252	0.0071074	0.0374555	0.138033	0.443043	0.0491188	0.115163	3.13549	2.70805	2.19722	16.4643	8.07091	4.2485	4.9045	7.03439	11.2689	0	0	1	0	1	0	1	0	0.001818	0.052381
2018	252	0.0057851	0.0359121	0.133492	0.494746	0.0651243	0.134596	2.77259	2.77259	2.48491	16.5307	8.18869	4.35671	5.06382	7.08339	11.3518	0	0	1	0	1	0	1	1	0.002632	0.0336323
2019	252	0.008595	0.0535516	0.16527	0.576293	0.0880672	0.170267	3.17805	2.83321	2.48491	16.7125	8.29405	4.44265	5.31271	7.11964	11.4323	0	0	1	0	1	0	1	1	0.00303	0.046
2020	252	0.0067769	0.0452125	0.155913	0.497688	0.0892463	0.168801	3.17805	2.89037	2.77259	16.8872	8.51719	4.52179	5.45689	7.16781	11.2795	0	0	1	0	1	0	1	1	0.004545	0.0461847
2021	252	0.0089256	0.0467808	0.155901	0.509458	0.0931237	0.17502	3.17805	2.94444	2.19722	16.7268	8.51719	4.61512	5.54886	7.18334	11.3349	0	0	1	0	1	0	1	1	0.005263	0.046
2022	252	0.007438	0.0382419	0.142704	0.528794	0.111158	0.196857	2.99573	2.99573	2.19722	16.819	8.51719	4.65396	5.51269	7.17057	11.3942	0	0	1	0	1	0	1	1	0.005556	0.0384615
2023	252	0.0090909	0.0343551	0.131127	0.517444	0.157582	0.224538	2.89037	3.04452	2.19722	17.1718	8.55641	4.70953	5.58396	7.17688	11.4309	0	0	1	0	1	0	1	1	0.00625	0.0379464
2014	253	0.0110744	0.0249149	0.107693	0.0071459	0.0073655	0.0387752	2.94444	3.55535	1.94591	16.2492	7.82405	3.91202	4.72311	6.86797	11.0634	0	0	1	1	0	0	0	0	0.00125	0.160714
2015	253	0.0102479	0.0435239	0.143816	0.0054645	0.012318	0.0700691	2.77259	3.58352	1.94591	16.3458	7.90101	4.04305	4.78237	6.89669	11.1115	0	0	1	1	0	0	0	0	0.001408	0.12
2016	253	0.0099174	0.0312957	0.110131	0.0088272	0.0159769	0.0965027	3.58352	3.61092	2.30259	16.3155	8.00637	4.15888	4.79272	6.93828	11.1755	0	0	1	1	0	0	0	0	0.001587	0.0851581
2017	253	0.0135537	0.0435292	0.146174	0.0130307	0.0111576	0.0632971	3.58352	3.63759	1.79176	16.4643	8.07091	4.2485	4.9045	7.03439	11.2689	0	0	1	1	0	0	0	0	0.001818	0.0833333
2018	253	0.0102479	0.0577685	0.164073	0.0084069	0.0125133	0.0705613	3.55535	3.66356	1.94591	16.5307	8.18869	4.35671	5.06382	7.08339	11.3518	0	0	1	1	0	0	0	1	0.002632	0.0762332
2019	253	0.0090909	0.0298722	0.120698	0.0105086	0.0199358	0.0838051	3.4012	3.68888	2.3979	16.7125	8.29405	4.44265	5.31271	7.11964	11.4323	0	0	1	1	0	0	0	1	0.00303	0.058
2020	253	0.0089256	0.0514848	0.163786	0.0193359	0.0197571	0.0744593	3.4012	3.71357	2.30259	16.8872	8.51719	4.52179	5.45689	7.16781	11.2795	0	0	1	1	0	0	0	1	0.004545	0.0582329
2021	253	0.0079339	0.0415235	0.139743	0.0201765	0.0131576	0.0637204	3.4012	3.73767	2.48491	16.7268	8.51719	4.61512	5.54886	7.18334	11.3349	0	0	1	1	0	0	0	1	0.005263	0.058
2022	253	0.0077686	0.0361224	0.134541	0.0184952	0.0142813	0.0710812	3.43399	3.7612	2.77259	16.819	8.51719	4.65396	5.51269	7.17057	11.3942	0	0	1	1	0	0	0	1	0.005556	0.0607287
2023	253	0.0064463	0.0304507	0.130487	0.0235393	0.0170307	0.0811907	2.99573	3.78419	2.77259	17.1718	8.55641	4.70953	5.58396	7.17688	11.4309	0	0	1	1	0	0	0	1	0.00625	0.0424107
2014	254	0.0261157	0.0607424	0.146938	0.0323665	0.0265856	0.0987172	2.07944	4.04305	2.07944	16.2492	7.82405	3.91202	4.72311	6.86797	11.0634	0	0	1	0	1	1	0	0	0.00125	0.0625
2015	254	0.0185124	0.0522413	0.131561	0.0428752	0.0300459	0.0997941	1.79176	4.06044	2.07944	16.3458	7.90101	4.04305	4.78237	6.89669	11.1115	0	0	1	0	1	1	0	0	0.001408	0.04
2016	254	0.0110744	0.0336767	0.126681	0.0512821	0.0398896	0.117172	3.17805	4.07754	2.48491	16.3155	8.00637	4.15888	4.79272	6.93828	11.1755	0	0	1	0	1	1	0	0	0.001587	0.0559611
2017	254	0.0105785	0.04159	0.125791	0.0613703	0.0327811	0.102073	3.17805	4.09434	2.99573	16.4643	8.07091	4.2485	4.9045	7.03439	11.2689	0	0	1	0	1	1	0	0	0.001818	0.0547619
2018	254	0.0094215	0.0500462	0.14243	0.0954182	0.0555563	0.13001	3.29584	4.11087	3.09104	16.5307	8.18869	4.35671	5.06382	7.08339	11.3518	0	0	1	0	1	1	0	1	0.002632	0.058296
2019	254	0.0166942	0.0569963	0.158393	0.153005	0.0749328	0.158739	3.82864	4.12713	3.3322	16.7125	8.29405	4.44265	5.31271	7.11964	11.4323	0	0	1	0	1	1	0	1	0.00303	0.09
2020	254	0.0132231	0.0495164	0.155566	0.171921	0.0781456	0.156621	3.82864	4.14313	3.46574	16.8872	8.51719	4.52179	5.45689	7.16781	11.2795	0	0	1	0	1	1	0	1	0.004545	0.0903614
2021	254	0.0165289	0.0603253	0.170349	0.178226	0.0934131	0.171512	3.82864	4.15888	2.94444	16.7268	8.51719	4.61512	5.54886	7.18334	11.3349	0	0	1	0	1	1	0	1	0.005263	0.09
2022	254	0.0165289	0.0599812	0.168688	0.223203	0.182943	0.202256	3.68888	4.17439	2.63906	16.819	8.51719	4.65396	5.51269	7.17057	11.3942	0	0	1	0	1	1	0	1	0.005556	0.0789474
2023	254	0.0158678	0.0493565	0.156442	0.237915	0.316062	0.270222	3.49651	4.18965	2.63906	17.1718	8.55641	4.70953	5.58396	7.17688	11.4309	0	0	1	0	1	1	0	1	0.00625	0.0714286
2014	256	0.0705785	0.0914156	0.169047	0.0685162	0.0167815	0.0714628	2.63906	4.02535	3.04452	16.2492	7.82405	3.91202	4.72311	6.86797	11.0634	0	0	1	0	1	0	1	0	0.00125	0.116071
2015	256	0.0429752	0.0650511	0.155575	0.0651534	0.0205474	0.0795022	2.56495	4.04305	3.29584	16.3458	7.90101	4.04305	4.78237	6.89669	11.1115	0	0	1	0	1	0	1	0	0.001408	0.096
2016	256	0.0353719	0.0626265	0.15042	0.0786045	0.0253948	0.101313	3.4012	4.06044	2.94444	16.3155	8.00637	4.15888	4.79272	6.93828	11.1755	0	0	1	0	1	0	1	0	0.001587	0.0705596
2017	256	0.0396694	0.0647203	0.15221	0.10929	0.0169533	0.0809936	3.4012	4.07754	3.3673	16.4643	8.07091	4.2485	4.9045	7.03439	11.2689	0	0	1	0	1	0	1	0	0.001818	0.0690476
2018	256	0.0305785	0.0581005	0.150078	0.119798	0.028671	0.101477	3.82864	4.09434	3.4012	16.5307	8.18869	4.35671	5.06382	7.08339	11.3518	0	0	1	0	1	0	1	1	0.002632	0.100897
2019	256	0.0295868	0.0683778	0.163019	0.0949979	0.026973	0.101151	3.8712	4.11087	3.4012	16.7125	8.29405	4.44265	5.31271	7.11964	11.4323	0	0	1	0	1	0	1	1	0.00303	0.094
2020	256	0.0295868	0.0633849	0.154852	0.0760824	0.0267715	0.107913	3.8712	4.12713	3.3322	16.8872	8.51719	4.52179	5.45689	7.16781	11.2795	0	0	1	0	1	0	1	1	0.004545	0.0943775
2021	256	0.0287603	0.0619636	0.155935	0.0828079	0.0331267	0.114303	3.8712	4.14313	3.09104	16.7268	8.51719	4.61512	5.54886	7.18334	11.3349	0	0	1	0	1	0	1	1	0.005263	0.094
2022	256	0.0312397	0.0541197	0.14188	0.0907945	0.0288929	0.108262	4.07754	4.15888	3.29584	16.819	8.51719	4.65396	5.51269	7.17057	11.3942	0	0	1	0	1	0	1	1	0.005556	0.117409
2023	256	0.0292562	0.0457324	0.136146	0.104666	0.0252399	0.106196	3.66356	4.17439	3.29584	17.1718	8.55641	4.70953	5.58396	7.17688	11.4309	0	0	1	0	1	0	1	1	0.00625	0.0848214
2014	257	0.120496	0.14487	0.199632	0.0643127	0.02345	0.0856174	1.38629	4.02535	3.4012	16.2492	7.82405	3.91202	4.72311	6.86797	11.0634	0	0	1	0	1	0	1	0	0.00125	0.0267857
2015	257	0.0719008	0.100892	0.175939	0.0895334	0.0166277	0.0722925	2.3979	4.04305	3.09104	16.3458	7.90101	4.04305	4.78237	6.89669	11.1115	0	0	1	0	1	0	1	0	0.001408	0.08
2016	257	0.0619835	0.0901658	0.167845	0.112232	0.0211492	0.077817	3.52636	4.06044	3.49651	16.3155	8.00637	4.15888	4.79272	6.93828	11.1755	0	0	1	0	1	0	1	0	0.001587	0.080292
2017	257	0.0682645	0.108838	0.186471	0.136612	0.0354619	0.104445	3.73767	4.07754	3.66356	16.4643	8.07091	4.2485	4.9045	7.03439	11.2689	0	0	1	0	1	0	1	0	0.001818	0.097619
2018	257	0.0618182	0.0894799	0.171474	0.174023	0.0311323	0.09558	3.8712	4.09434	3.85015	16.5307	8.18869	4.35671	5.06382	7.08339	11.3518	0	0	1	0	1	0	1	1	0.002632	0.105381
2019	257	0.0667769	0.108442	0.18612	0.153846	0.02149	0.069952	4.12713	4.11087	3.73767	16.7125	8.29405	4.44265	5.31271	7.11964	11.4323	0	0	1	0	1	0	1	1	0.00303	0.122
2020	257	0.0565289	0.0862923	0.16921	0.167297	0.0345973	0.106093	4.12713	4.12713	3.3322	16.8872	8.51719	4.52179	5.45689	7.16781	11.2795	0	0	1	0	1	0	1	1	0.004545	0.12249
2021	257	0.06	0.0850047	0.165182	0.151324	0.0366372	0.110897	4.12713	4.14313	2.94444	16.7268	8.51719	4.61512	5.54886	7.18334	11.3349	0	0	1	0	1	0	1	1	0.005263	0.122
2022	257	0.0652893	0.0964927	0.174356	0.14586	0.0453004	0.122173	4.09434	4.15888	3.17805	16.819	8.51719	4.65396	5.51269	7.17057	11.3942	0	0	1	0	1	0	1	1	0.005556	0.119433
2023	257	0.0697521	0.0757813	0.151916	0.183691	0.0382634	0.115521	3.95124	4.17439	3.17805	17.1718	8.55641	4.70953	5.58396	7.17688	11.4309	0	0	1	0	1	0	1	1	0.00625	0.113839
2014	258	0.0267769	0.0524615	0.140207	0.0117697	0.0101895	0.0513047	2.19722	4.02535	1.79176	16.2492	7.82405	3.91202	4.72311	6.86797	11.0634	0	0	1	0	1	1	0	0	0.00125	0.0714286
2015	258	0.0185124	0.0464515	0.134327	0.0117697	0.021374	0.0705146	1.79176	4.04305	2.19722	16.3458	7.90101	4.04305	4.78237	6.89669	11.1115	0	0	1	0	1	1	0	0	0.001408	0.04
2016	258	0.0165289	0.0470722	0.136196	0.0180748	0.0277295	0.0854263	2.77259	4.06044	2.3979	16.3155	8.00637	4.15888	4.79272	6.93828	11.1755	0	0	1	0	1	1	0	0	0.001587	0.0364964
2017	258	0.0186777	0.0451396	0.130977	0.0201765	0.0285751	0.0939464	2.83321	4.07754	2.30259	16.4643	8.07091	4.2485	4.9045	7.03439	11.2689	0	0	1	0	1	1	0	0	0.001818	0.0380952
2018	258	0.0120661	0.0491435	0.142633	0.0197562	0.0143742	0.0678506	3.09104	4.09434	2.3979	16.5307	8.18869	4.35671	5.06382	7.08339	11.3518	0	0	1	0	1	1	0	1	0.002632	0.0470852
2019	258	0.0135537	0.0396139	0.126858	0.0269021	0.0207883	0.0778241	3.04452	4.11087	2.56495	16.7125	8.29405	4.44265	5.31271	7.11964	11.4323	0	0	1	0	1	1	0	1	0.00303	0.04
2020	258	0.008595	0.0355509	0.12969	0.0382514	0.0155409	0.0701476	3.04452	4.12713	1.38629	16.8872	8.51719	4.52179	5.45689	7.16781	11.2795	0	0	1	0	1	1	0	1	0.004545	0.0401606
2021	258	0.0082645	0.0294026	0.112726	0.0327869	0.0188965	0.0733248	3.04452	4.14313	1.38629	16.7268	8.51719	4.61512	5.54886	7.18334	11.3349	0	0	1	0	1	1	0	1	0.005263	0.04
2022	258	0.0110744	0.0312688	0.108024	0.0264817	0.0176669	0.0673898	2.99573	4.15888	2.3979	16.819	8.51719	4.65396	5.51269	7.17057	11.3942	0	0	1	0	1	1	0	1	0.005556	0.0384615
2023	258	0.0089256	0.0285595	0.108866	0.0285834	0.0194414	0.0917678	3.13549	4.17439	2.3979	17.1718	8.55641	4.70953	5.58396	7.17688	11.4309	0	0	1	0	1	1	0	1	0.00625	0.0491071
2014	259	0.0272727	0.0682121	0.168137	0.0386717	0.0173323	0.0601618	3.17805	4.02535	2.83321	16.2492	7.82405	3.91202	4.72311	6.86797	11.0634	0	0	1	0	1	1	0	0	0.00125	0.205357
2015	259	0.0203306	0.0578242	0.158968	0.0374107	0.0141955	0.057883	3.17805	4.04305	2.89037	16.3458	7.90101	4.04305	4.78237	6.89669	11.1115	0	0	1	0	1	1	0	0	0.001408	0.184
2016	259	0.0195041	0.050259	0.14904	0.0462379	0.0143663	0.0527426	3.2581	4.06044	2.94444	16.3155	8.00637	4.15888	4.79272	6.93828	11.1755	0	0	1	0	1	1	0	0	0.001587	0.0608273
2017	259	0.0161983	0.0465509	0.149861	0.037831	0.0163517	0.0572213	3.17805	4.07754	2.94444	16.4643	8.07091	4.2485	4.9045	7.03439	11.2689	0	0	1	0	1	1	0	0	0.001818	0.0547619
2018	259	0.0170248	0.0408037	0.136163	0.0508617	0.0177591	0.0696944	3.29584	4.09434	3.3322	16.5307	8.18869	4.35671	5.06382	7.08339	11.3518	0	0	1	0	1	1	0	1	0.002632	0.058296
2019	259	0.0168595	0.0466973	0.145152	0.0533838	0.0289254	0.091254	3.3673	4.11087	3.2581	16.7125	8.29405	4.44265	5.31271	7.11964	11.4323	0	0	1	0	1	1	0	1	0.00303	0.056
2020	259	0.0153719	0.0505537	0.155329	0.0538041	0.0222736	0.0809793	3.3673	4.12713	3.43399	16.8872	8.51719	4.52179	5.45689	7.16781	11.2795	0	0	1	0	1	1	0	1	0.004545	0.0562249
2021	259	0.0214876	0.0392777	0.129398	0.0786045	0.03284	0.0950299	3.3673	4.14313	2.89037	16.7268	8.51719	4.61512	5.54886	7.18334	11.3349	0	0	1	0	1	1	0	1	0.005263	0.056
2022	259	0.0157025	0.0468009	0.148061	0.0655738	0.0372371	0.100388	3.4012	4.15888	3.43399	16.819	8.51719	4.65396	5.51269	7.17057	11.3942	0	0	1	0	1	1	0	1	0.005556	0.0587045
2023	259	0.0175207	0.0466312	0.143293	0.0575872	0.0254867	0.0958055	3.3673	4.17439	3.43399	17.1718	8.55641	4.70953	5.58396	7.17688	11.4309	0	0	1	0	1	1	0	1	0.00625	0.0625
2014	261	0.0117355	0.0431668	0.150199	0.0907945	0.0293896	0.099368	1.38629	4.27667	1.60944	16.0092	7.6009	3.09104	4.18347	6.17587	10.8265	0	0	1	0	1	1	0	0	0.001333	0.0116732
2015	261	0.0066116	0.0343907	0.149433	0.110551	0.0487067	0.122309	1.38629	4.29046	1.09861	16.0412	7.69621	3.17805	4.18558	6.16752	10.8265	0	0	1	0	1	1	0	0	0.001429	0.0115385
2016	261	0.0128926	0.0576484	0.175001	0.140816	0.0453029	0.122528	1.38629	4.30407	1.09861	16.2056	7.74066	3.2581	4.18347	6.1591	10.8265	0	0	1	0	1	1	0	0	0.001538	0.0115385
2017	261	0.0104132	0.0578025	0.177762	0.130307	0.0525308	0.131484	1.60944	4.31749	1.60944	16.2666	7.86327	3.29584	4.19983	6.01616	10.8675	0	0	1	0	1	1	0	0	0.001667	0.0138408
2018	261	0.0094215	0.0399692	0.149873	0.151744	0.0517798	0.131057	1.60944	4.33073	1.09861	16.1933	8.00637	3.3673	4.18347	6.01127	10.9035	0	0	1	0	1	1	0	1	0.001695	0.012987
2019	261	0.0095868	0.0445808	0.162103	0.188314	0.061536	0.14377	1.79176	4.34381	0.693147	16.0795	8.10168	3.43399	4.18347	6.00141	10.8265	0	0	1	0	1	1	0	1	0.001724	0.0132275
2020	261	0.0094215	0.0622403	0.18688	0.185372	0.0639865	0.149365	1.94591	4.35671	0	16.2357	8.10168	3.4012	4.19643	5.98394	10.9185	0	0	1	0	1	1	0	1	0.001818	0.0146699
2021	261	0.0107438	0.0446841	0.160818	0.209752	0.0663364	0.15448	1.94591	4.36945	0.693147	16.3307	8.21609	3.4012	4.22315	6.04572	11.0187	0	0	1	0	1	1	0	1	0.001887	0.0133333
2022	261	0.0097521	0.0799675	0.222709	0.256831	0.164088	0.200403	2.19722	4.38203	0.693147	16.3159	8.24276	3.82864	4.29341	6.03524	11.1159	0	0	1	0	1	1	0	1	0.002222	0.0187793
2023	261	0.0107438	0.0486014	0.172677	0.2686	0.175513	0.212746	2.07944	4.39445	0	17.2834	8.26873	3.89182	4.20916	6.02369	11.1482	0	0	1	0	1	1	0	1	0.002857	0.0152174
2014	262	0.0196694	0.0525163	0.151273	0.0441362	0.0258003	0.0887483	3.13549	3.98898	2.07944	16.0092	7.6009	3.09104	4.18347	6.17587	10.8265	0	0	1	0	1	0	1	0	0.001333	0.0856031
2015	262	0.0206612	0.0786675	0.191538	0.062211	0.0278813	0.0896345	3.13549	4.00733	2.77259	16.0412	7.69621	3.17805	4.18558	6.16752	10.8265	0	0	1	0	1	0	1	0	0.001429	0.0846154
2016	262	0.0195041	0.0591773	0.168649	0.103405	0.0301594	0.0911945	3.13549	4.02535	2.56495	16.2056	7.74066	3.2581	4.18347	6.1591	10.8265	0	0	1	0	1	0	1	0	0.001538	0.0846154
2017	262	0.021157	0.0672018	0.17373	0.10971	0.0374568	0.111055	3.49651	4.04305	1.94591	16.2666	7.86327	3.29584	4.19983	6.01616	10.8675	0	0	1	0	1	0	1	0	0.001667	0.110727
2018	262	0.0214876	0.0753149	0.187309	0.144178	0.0498086	0.127716	3.63759	4.06044	2.3979	16.1933	8.00637	3.3673	4.18347	6.01127	10.9035	0	0	1	0	1	0	1	1	0.001695	0.12013
2019	262	0.0239669	0.0854302	0.197053	0.198823	0.0491187	0.127976	3.89182	4.07754	2.30259	16.0795	8.10168	3.43399	4.18347	6.00141	10.8265	0	0	1	0	1	0	1	1	0.001724	0.126984
2020	262	0.0218182	0.0881839	0.207156	0.234132	0.0745512	0.159261	3.98898	4.09434	2.63906	16.2357	8.10168	3.4012	4.19643	5.98394	10.9185	0	0	1	0	1	0	1	1	0.001818	0.129584
2021	262	0.0241322	0.0859226	0.200048	0.309374	0.0808107	0.16464	4.23411	4.11087	2.83321	16.3307	8.21609	3.4012	4.22315	6.04572	11.0187	0	0	1	0	1	0	1	1	0.001887	0.151111
2022	262	0.025124	0.0889801	0.203335	0.347205	0.139625	0.204357	4.30407	4.12713	2.94444	16.3159	8.24276	3.82864	4.29341	6.03524	11.1159	0	0	1	0	1	0	1	1	0.002222	0.171361
2023	262	0.0234711	0.0690962	0.178378	0.297184	0.155282	0.191628	4.14313	4.14313	2.94444	17.2834	8.26873	3.89182	4.20916	6.02369	11.1482	0	0	1	0	1	0	1	1	0.002857	0.134783
2014	263	0.0006612	0.0204168	0.108954	0.0037831	0.0184094	0.0890989	2.70805	4.21951	0	16.0092	7.6009	3.09104	4.18347	6.17587	10.8265	0	0	1	0	1	0	1	0	0.001333	0.0544747
2015	263	0.0019835	0.0629905	0.166512	0.0033628	0.0153659	0.0787935	2.70805	4.23411	0.693147	16.0412	7.69621	3.17805	4.18558	6.16752	10.8265	0	0	1	0	1	0	1	0	0.001429	0.0538462
2016	263	0.0019835	0.0244826	0.103446	0.0075662	0.0130131	0.0642346	2.70805	4.2485	0	16.2056	7.74066	3.2581	4.18347	6.1591	10.8265	0	0	1	0	1	0	1	0	0.001538	0.0538462
2017	263	0.0006612	0.0178215	0.108645	0.0042034	0.0179503	0.0988502	2.48491	4.26268	0	16.2666	7.86327	3.29584	4.19983	6.01616	10.8675	0	0	1	0	1	0	1	0	0.001667	0.0380623
2018	263	0.0008264	0.0067819	0.0277355	0.0075662	0.0131378	0.0695866	2.3979	4.27667	0	16.1933	8.00637	3.3673	4.18347	6.01127	10.9035	0	0	1	0	1	0	1	1	0.001695	0.0324675
2019	263	0.0018182	0.0123444	0.0689535	0.0096679	0.0166971	0.0705543	2.30259	4.29046	0.693147	16.0795	8.10168	3.43399	4.18347	6.00141	10.8265	0	0	1	0	1	0	1	1	0.001724	0.0238095
2020	263	0.0014876	0.0175328	0.0880794	0.0054645	0.0103462	0.0612415	2.48491	4.30407	0.693147	16.2357	8.10168	3.4012	4.19643	5.98394	10.9185	0	0	1	0	1	0	1	1	0.001818	0.0268949
2021	263	0.0003306	0.0137724	0.0568378	0.0067255	0.0118055	0.0602118	2.48491	4.31749	1.09861	16.3307	8.21609	3.4012	4.22315	6.04572	11.0187	0	0	1	0	1	0	1	1	0.001887	0.0244444
2022	263	0.0008264	0.0118792	0.0496327	0.0046238	0.0137771	0.0740996	2.83321	4.33073	1.79176	16.3159	8.24276	3.82864	4.29341	6.03524	11.1159	0	0	1	0	1	0	1	1	0.002222	0.0375587
2023	263	0	0.0497588	0.111285	0.0050441	0.0070515	0.0395972	2.89037	4.34381	1.79176	17.2834	8.26873	3.89182	4.20916	6.02369	11.1482	0	0	1	0	1	0	1	1	0.002857	0.0369565
2014	264	0.0428099	0.0989786	0.186139	0.0088272	0.0183729	0.0917527	1.09861	4.38203	2.19722	16.0092	7.6009	3.09104	4.18347	6.17587	10.8265	0	0	1	0	1	0	1	0	0.001333	0.0077821
2015	264	0.0464463	0.119956	0.20918	0.0105086	0.0325919	0.104714	1.09861	4.39445	1.94591	16.0412	7.69621	3.17805	4.18558	6.16752	10.8265	0	0	1	0	1	0	1	0	0.001429	0.0076923
2016	264	0.0471074	0.126539	0.218962	0.0155528	0.0339945	0.114866	1.09861	4.40672	2.48491	16.2056	7.74066	3.2581	4.18347	6.1591	10.8265	0	0	1	0	1	0	1	0	0.001538	0.0076923
2017	264	0.0421488	0.120533	0.215909	0.0159731	0.0351031	0.116966	3.2581	4.41884	2.19722	16.2666	7.86327	3.29584	4.19983	6.01616	10.8675	0	0	1	0	1	0	1	0	0.001667	0.0865052
2018	264	0.0345455	0.118251	0.223297	0.0248003	0.0336568	0.114846	3.4012	4.43082	2.3979	16.1933	8.00637	3.3673	4.18347	6.01127	10.9035	0	0	1	0	1	0	1	1	0.001695	0.0941558
2019	264	0.0345455	0.0955869	0.188905	0.0357293	0.0242865	0.108873	3.3673	4.44265	2.07944	16.0795	8.10168	3.43399	4.18347	6.00141	10.8265	0	0	1	0	1	0	1	1	0.001724	0.0740741
2020	264	0.0342149	0.0951402	0.198177	0.0260614	0.0229876	0.107134	3.43399	4.45435	2.30259	16.2357	8.10168	3.4012	4.19643	5.98394	10.9185	0	0	1	0	1	0	1	1	0.001818	0.0733496
2021	264	0.0328926	0.0897923	0.1931	0.0344683	0.0243396	0.108484	3.29584	4.46591	0.693147	16.3307	8.21609	3.4012	4.22315	6.04572	11.0187	0	0	1	0	1	0	1	1	0.001887	0.0577778
2022	264	0.0309091	0.0773965	0.171329	0.0285834	0.0203932	0.100795	3.21888	4.47734	0.693147	16.3159	8.24276	3.82864	4.29341	6.03524	11.1159	0	0	1	0	1	0	1	1	0.002222	0.056338
2023	264	0.0320661	0.0773562	0.176116	0.0361496	0.023958	0.109451	2.94444	4.48864	0.693147	17.2834	8.26873	3.89182	4.20916	6.02369	11.1482	0	0	1	0	1	0	1	1	0.002857	0.0391304
2014	265	0.0447934	0.0884564	0.175723	0.0193359	0.0211269	0.0950268	3.58352	4.38203	2.19722	16.0092	7.6009	3.09104	4.18347	6.17587	10.8265	0	0	1	0	1	0	1	0	0.001333	0.136187
2015	265	0.0533884	0.115416	0.201577	0.0248003	0.0237245	0.104965	3.58352	4.39445	2.77259	16.0412	7.69621	3.17805	4.18558	6.16752	10.8265	0	0	1	0	1	0	1	0	0.001429	0.134615
2016	265	0.0479339	0.10045	0.192271	0.0260614	0.021206	0.0976706	3.58352	4.40672	2.99573	16.2056	7.74066	3.2581	4.18347	6.1591	10.8265	0	0	1	0	1	0	1	0	0.001538	0.134615
2017	265	0.0428099	0.0991286	0.193681	0.0277427	0.0251576	0.104684	3.58352	4.41884	3.04452	16.2666	7.86327	3.29584	4.19983	6.01616	10.8675	0	0	1	0	1	0	1	0	0.001667	0.121107
2018	265	0.0391736	0.0924814	0.191628	0.0399327	0.0234767	0.103114	3.49651	4.43082	3.09104	16.1933	8.00637	3.3673	4.18347	6.01127	10.9035	0	0	1	0	1	0	1	1	0.001695	0.103896
2019	265	0.0461157	0.0974308	0.188329	0.0550652	0.0287938	0.106818	3.91202	4.44265	3.21888	16.0795	8.10168	3.43399	4.18347	6.00141	10.8265	0	0	1	0	1	0	1	1	0.001724	0.12963
2020	265	0.0358678	0.0861139	0.190157	0.06095	0.0371059	0.121644	3.82864	4.45435	1.09861	16.2357	8.10168	3.4012	4.19643	5.98394	10.9185	0	0	1	0	1	0	1	1	0.001818	0.110024
2021	265	0.0370248	0.0953463	0.202543	0.0676755	0.0305493	0.116831	3.91202	4.46591	1.38629	16.3307	8.21609	3.4012	4.22315	6.04572	11.0187	0	0	1	0	1	0	1	1	0.001887	0.108889
2022	265	0.04	0.0868891	0.184583	0.0836486	0.0343053	0.121758	4.23411	4.47734	2.89037	16.3159	8.24276	3.82864	4.29341	6.03524	11.1159	0	0	1	0	1	0	1	1	0.002222	0.159624
2023	265	0.0419835	0.0814672	0.176754	0.0886927	0.036043	0.125591	4.36945	4.48864	2.89037	17.2834	8.26873	3.89182	4.20916	6.02369	11.1482	0	0	1	0	1	0	1	1	0.002857	0.169565
2014	266	0.0173554	0.0440517	0.142803	0.0226986	0.0180131	0.0908919	3.46574	4.35671	2.56495	16.0092	7.6009	3.09104	4.18347	6.17587	10.8265	0	0	1	0	1	1	0	0	0.001333	0.120623
2015	266	0.0191736	0.0497831	0.14722	0.0218579	0.0185946	0.0929259	3.46574	4.36945	2.56495	16.0412	7.69621	3.17805	4.18558	6.16752	10.8265	0	0	1	0	1	1	0	0	0.001429	0.119231
2016	266	0.018843	0.0521633	0.153618	0.0184952	0.0174857	0.0913911	3.46574	4.38203	2.48491	16.2056	7.74066	3.2581	4.18347	6.1591	10.8265	0	0	1	0	1	1	0	0	0.001538	0.119231
2017	266	0.0208264	0.0553837	0.152951	0.0239596	0.0199123	0.0956733	3.17805	4.39445	2.56495	16.2666	7.86327	3.29584	4.19983	6.01616	10.8675	0	0	1	0	1	1	0	0	0.001667	0.0795848
2018	266	0.0132231	0.0617139	0.172127	0.0214376	0.0337637	0.115775	3.3322	4.40672	2.48491	16.1933	8.00637	3.3673	4.18347	6.01127	10.9035	0	0	1	0	1	1	0	1	0.001695	0.0876623
2019	266	0.0166942	0.0490771	0.148061	0.0458176	0.0246347	0.106846	3.66356	4.41884	2.48491	16.0795	8.10168	3.43399	4.18347	6.00141	10.8265	0	0	1	0	1	1	0	1	0.001724	0.100529
2020	266	0.021157	0.0646511	0.169454	0.0512821	0.0295711	0.113231	3.95124	4.43082	2.48491	16.2357	8.10168	3.4012	4.19643	5.98394	10.9185	0	0	1	0	1	1	0	1	0.001818	0.124694
2021	266	0.0229752	0.0732947	0.177705	0.0512821	0.0256102	0.109491	4.12713	4.44265	2.19722	16.3307	8.21609	3.4012	4.22315	6.04572	11.0187	0	0	1	0	1	1	0	1	0.001887	0.135556
2022	266	0.0261157	0.0577952	0.16048	0.0680958	0.0295159	0.115677	3.4012	4.45435	1.94591	16.3159	8.24276	3.82864	4.29341	6.03524	11.1159	0	0	1	0	1	1	0	1	0.002222	0.0680751
2023	266	0.0219835	0.0440304	0.139897	0.0533838	0.0291512	0.115265	3.3673	4.46591	1.94591	17.2834	8.26873	3.89182	4.20916	6.02369	11.1482	0	0	1	0	1	1	0	1	0.002857	0.0608696
2014	267	0.0505785	0.131631	0.219741	0.0260614	0.019038	0.090595	3.63759	4.38203	2.83321	16.0092	7.6009	3.09104	4.18347	6.17587	10.8265	0	0	1	0	1	0	1	0	0.001333	0.143969
2015	267	0.0512397	0.138484	0.228338	0.0180748	0.0143257	0.075259	3.63759	4.39445	3.09104	16.0412	7.69621	3.17805	4.18558	6.16752	10.8265	0	0	1	0	1	0	1	0	0.001429	0.142308
2016	267	0.0581818	0.140113	0.222436	0.0210172	0.0169318	0.0873256	3.63759	4.40672	3.13549	16.2056	7.74066	3.2581	4.18347	6.1591	10.8265	0	0	1	0	1	0	1	0	0.001538	0.142308
2017	267	0.0457851	0.12065	0.21356	0.0222783	0.0244854	0.108708	3.80666	4.41884	3.09104	16.2666	7.86327	3.29584	4.19983	6.01616	10.8675	0	0	1	0	1	0	1	0	0.001667	0.152249
2018	267	0.0454545	0.118829	0.213497	0.0285834	0.0259211	0.104029	3.85015	4.43082	2.94444	16.1933	8.00637	3.3673	4.18347	6.01127	10.9035	0	0	1	0	1	0	1	1	0.001695	0.149351
2019	267	0.0464463	0.114152	0.203223	0.0390921	0.0211831	0.0976558	3.91202	4.44265	3.04452	16.0795	8.10168	3.43399	4.18347	6.00141	10.8265	0	0	1	0	1	0	1	1	0.001724	0.12963
2020	267	0.0414876	0.100149	0.196366	0.0273224	0.0256038	0.108516	3.55535	4.45435	2.99573	16.2357	8.10168	3.4012	4.19643	5.98394	10.9185	0	0	1	0	1	0	1	1	0.001818	0.0831296
2021	267	0.0396694	0.0857132	0.178029	0.0512821	0.0295074	0.11057	3.71357	4.46591	1.60944	16.3307	8.21609	3.4012	4.22315	6.04572	11.0187	0	0	1	0	1	0	1	1	0.001887	0.0888889
2022	267	0.033719	0.0769885	0.173119	0.0626314	0.0304572	0.114661	3.95124	4.47734	2.83321	16.3159	8.24276	3.82864	4.29341	6.03524	11.1159	0	0	1	0	1	0	1	1	0.002222	0.119718
2023	267	0.0434711	0.0744365	0.163068	0.0550652	0.201158	0.176643	4.09434	4.48864	2.83321	17.2834	8.26873	3.89182	4.20916	6.02369	11.1482	0	0	1	0	1	0	1	1	0.002857	0.128261
2014	270	0.0173554	0.0673755	0.171506	0.0126103	0.0113532	0.0600618	1.60944	4.12713	1.60944	15.3989	7.6009	2.3979	4.20129	5.87493	11.1624	0	0	1	0	1	0	1	0	0.000526	0.05
2015	270	0.0229752	0.068999	0.169878	0.0151324	0.0118453	0.0616556	1.60944	4.14313	1.79176	15.3989	7.6009	2.3979	4.26856	5.87493	11.2164	0	0	1	0	1	0	1	0	0.000556	0.05
2016	270	0.022314	0.0634685	0.17335	0.0138714	0.0108429	0.0593746	1.79176	4.15888	2.3979	15.6938	7.6009	2.48491	4.26969	5.87493	11.15	0	0	1	0	1	0	1	0	0.000588	0.0649351
2017	270	0.0176859	0.0553991	0.164007	0.0239596	0.0195287	0.0913667	2.07944	4.17439	2.19722	15.6938	7.6009	2.3979	4.29376	5.87493	11.2613	0	0	1	0	1	0	1	0	0.000625	0.0786517
2018	270	0.0219835	0.0615919	0.170211	0.0218579	0.0135826	0.0709887	2.19722	4.18965	1.79176	15.6938	7.74066	2.3979	4.43195	5.87493	11.3759	0	0	1	0	1	0	1	1	0.000667	0.0816327
2019	270	0.0252893	0.0661733	0.172059	0.0294241	0.0191545	0.0858428	2.3979	4.20469	2.07944	15.8644	7.97247	3.29584	4.51185	5.87549	11.4597	0	0	1	0	1	0	1	1	0.000714	0.0793651
2020	270	0.0279339	0.0792471	0.190443	0.0567465	0.0303439	0.10261	2.3979	4.21951	1.38629	16.3696	8.29405	3.2581	4.4539	6.00635	11.4407	0	0	1	0	1	0	1	1	0.000769	0.0657895
2021	270	0.0353719	0.0757911	0.179563	0.0563262	0.0359264	0.107429	2.63906	4.23411	0.693147	16.3262	8.38936	3.21888	4.35225	6.01127	11.4542	0	0	1	0	1	0	1	1	0.000833	0.0607477
2022	270	0.0444628	0.102454	0.20539	0.0844893	0.0327827	0.107921	2.89037	4.2485	1.94591	16.3455	8.47637	3.17805	4.27274	6.0143	11.467	0	0	1	0	1	0	1	1	0.000909	0.0755556
2023	270	0.0522314	0.0984732	0.201098	0.103825	0.0386683	0.115413	3.3322	4.26268	1.94591	16.7214	8.537	2.77259	4.33073	6.01489	11.5335	0	0	1	0	1	0	1	1	0.001053	0.0787172
2014	272	0.0094215	0.038992	0.130282	0.0054645	0.012298	0.0731804	1.38629	4.02535	2.30259	15.3989	7.6009	2.3979	4.20129	5.87493	11.1624	0	0	1	0	1	0	1	0	0.000526	0.0375
2015	272	0.007438	0.0524704	0.174235	0.0046238	0.0142106	0.0837087	1.38629	4.04305	1.94591	15.3989	7.6009	2.3979	4.26856	5.87493	11.2164	0	0	1	0	1	0	1	0	0.000556	0.0375
2016	272	0.0104132	0.04877	0.155713	0.0037831	0.0084343	0.0497205	1.38629	4.06044	1.38629	15.6938	7.6009	2.48491	4.26969	5.87493	11.15	0	0	1	0	1	0	1	0	0.000588	0.038961
2017	272	0.0087603	0.0531673	0.163853	0.0016814	0.0056743	0.0343265	2.19722	4.07754	1.60944	15.6938	7.6009	2.3979	4.29376	5.87493	11.2613	0	0	1	0	1	0	1	0	0.000625	0.0898876
2018	272	0.0110744	0.041485	0.140802	0.0054645	0.0037558	0.0223819	2.07944	4.09434	2.07944	15.6938	7.74066	2.3979	4.43195	5.87493	11.3759	0	0	1	0	1	0	1	1	0.000667	0.0714286
2019	272	0.0089256	0.0546386	0.172002	0.0033628	0.0107123	0.0606402	2.3979	4.11087	1.09861	15.8644	7.97247	3.29584	4.51185	5.87549	11.4597	0	0	1	0	1	0	1	1	0.000714	0.0793651
2020	272	0.013719	0.0562324	0.169428	0.0067255	0.0149468	0.0785209	2.70805	4.12713	2.07944	16.3696	8.29405	3.2581	4.4539	6.00635	11.4407	0	0	1	0	1	0	1	1	0.000769	0.0921053
2021	272	0.0127273	0.0708539	0.192516	0.0088272	0.0267918	0.0911148	2.99573	4.14313	1.38629	16.3262	8.38936	3.21888	4.35225	6.01127	11.4542	0	0	1	0	1	0	1	1	0.000833	0.088785
2022	272	0.0158678	0.0552012	0.167563	0.0100883	0.0117092	0.0602473	2.99573	4.15888	1.94591	16.3455	8.47637	3.17805	4.27274	6.0143	11.467	0	0	1	0	1	0	1	1	0.000909	0.0844444
2023	272	0.0256198	0.0628581	0.16903	0.0155528	0.0154967	0.0700258	3.3673	4.17439	1.94591	16.7214	8.537	2.77259	4.33073	6.01489	11.5335	0	0	1	0	1	0	1	1	0.001053	0.0816327
2014	274	0.0029752	0.0189799	0.0989625	0.0008407	0.000507	0.0031309	2.77259	2.70805	0.693147	15.3989	7.6009	2.3979	4.20129	5.87493	11.1624	0	0	1	1	0	0	0	0	0.000526	0.1875
2015	274	0.0021488	0.0287517	0.112138	-0.0004203	0	0	2.77259	2.70805	0	15.3989	7.6009	2.3979	4.26856	5.87493	11.2164	0	0	1	1	0	0	0	0	0.000556	0.1875
2016	274	0.0013223	0.0356075	0.155482	0	0	0	2.77259	2.70805	1.09861	15.6938	7.6009	2.48491	4.26969	5.87493	11.15	0	0	1	1	0	0	0	0	0.000588	0.194805
2017	274	0.0009917	0.0589747	0.168285	0.0004203	0	0	2.70805	2.77259	0	15.6938	7.6009	2.3979	4.29376	5.87493	11.2613	0	0	1	1	0	0	0	0	0.000625	0.157303
2018	274	0.0013223	0.0637636	0.195361	-0.0004203	0	0	2.70805	2.83321	0.693147	15.6938	7.74066	2.3979	4.43195	5.87493	11.3759	0	0	1	1	0	0	0	1	0.000667	0.142857
2019	274	0.0016529	0.0781102	0.219045	0.001261	0.0760546	0.147207	2.70805	2.89037	0.693147	15.8644	7.97247	3.29584	4.51185	5.87549	11.4597	0	0	1	1	0	0	0	1	0.000714	0.111111
2020	274	0.0006612	0.0409185	0.152285	0.0021017	0.101888	0.19703	2.94444	2.94444	0.693147	16.3696	8.29405	3.2581	4.4539	6.00635	11.4407	0	0	1	1	0	0	0	1	0.000769	0.118421
2021	274	0.0013223	0.0644856	0.179857	0.0025221	0.13641	0.280431	3.17805	2.99573	0.693147	16.3262	8.38936	3.21888	4.35225	6.01127	11.4542	0	0	1	1	0	0	0	1	0.000833	0.107477
2022	274	0.0008264	0.0140654	0.0572097	0.0029424	0.0161405	0.0921398	3.21888	3.04452	0.693147	16.3455	8.47637	3.17805	4.27274	6.0143	11.467	0	0	1	1	0	0	0	1	0.000909	0.106667
2023	274	0.0024793	0.0217138	0.0905881	0.0067255	0.0507895	0.145772	3.21888	3.09104	0.693147	16.7214	8.537	2.77259	4.33073	6.01489	11.5335	0	0	1	1	0	0	0	1	0.001053	0.0699708
2014	275	0.0033058	0.0490999	0.177581	0.0021017	0.0093036	0.0521697	1.94591	4.34381	1.60944	15.3989	7.6009	2.3979	4.20129	5.87493	11.1624	0	0	1	0	1	1	0	0	0.000526	0.075
2015	275	0.0054545	0.0386398	0.159014	0.0021017	0.0126734	0.0673941	1.94591	4.35671	2.56495	15.3989	7.6009	2.3979	4.26856	5.87493	11.2164	0	0	1	0	1	1	0	0	0.000556	0.075
2016	275	0.0059504	0.0507766	0.180267	0.0004203	0.0194943	0.0923927	1.94591	4.36945	1.60944	15.6938	7.6009	2.48491	4.26969	5.87493	11.15	0	0	1	0	1	1	0	0	0.000588	0.0779221
2017	275	0.0102479	0.0660087	0.197775	0.0042034	0.0129029	0.064966	1.94591	4.38203	2.30259	15.6938	7.6009	2.3979	4.29376	5.87493	11.2613	0	0	1	0	1	1	0	0	0.000625	0.0674157
2018	275	0.0076033	0.0607812	0.196178	0.0021017	0.0132413	0.0649146	2.19722	4.39445	1.79176	15.6938	7.74066	2.3979	4.43195	5.87493	11.3759	0	0	1	0	1	1	0	1	0.000667	0.0816327
2019	275	0.0077686	0.0435191	0.169112	0.0054645	0.0131435	0.0658372	2.19722	4.40672	1.60944	15.8644	7.97247	3.29584	4.51185	5.87549	11.4597	0	0	1	0	1	1	0	1	0.000714	0.0634921
2020	275	0.0072727	0.0359998	0.138698	0.0033628	0.0180767	0.087217	2.3979	4.41884	1.60944	16.3696	8.29405	3.2581	4.4539	6.00635	11.4407	0	0	1	0	1	1	0	1	0.000769	0.0657895
2021	275	0.0067769	0.0611702	0.192583	0.0050441	0.0186094	0.0876384	2.70805	4.43082	1.09861	16.3262	8.38936	3.21888	4.35225	6.01127	11.4542	0	0	1	0	1	1	0	1	0.000833	0.0654206
2022	275	0.0097521	0.0429837	0.158756	0.0092476	0.0205536	0.0960619	2.77259	4.44265	1.38629	16.3455	8.47637	3.17805	4.27274	6.0143	11.467	0	0	1	0	1	1	0	1	0.000909	0.0666667
2023	275	0.007438	0.0302151	0.142201	0.0084069	0.015185	0.0767125	2.94444	4.45435	1.38629	16.7214	8.537	2.77259	4.33073	6.01489	11.5335	0	0	1	0	1	1	0	1	0.001053	0.0524781
2014	276	0.0157025	0.0398269	0.12316	0.0004203	0.0004462	0.0033987	2.30259	4.34381	2.30259	15.3989	7.6009	2.3979	4.20129	5.87493	11.1624	0	0	1	0	1	1	0	0	0.000526	0.1125
2015	276	0.0201653	0.0527775	0.146107	0	0.00223	0.0158243	2.30259	4.35671	2.56495	15.3989	7.6009	2.3979	4.26856	5.87493	11.2164	0	0	1	0	1	1	0	0	0.000556	0.1125
2016	276	0.0191736	0.0613648	0.16569	0.0008407	0.0068542	0.0332568	2.30259	4.36945	2.48491	15.6938	7.6009	2.48491	4.26969	5.87493	11.15	0	0	1	0	1	1	0	0	0.000588	0.116883
2017	276	0.02	0.0610108	0.165812	0.001261	0.0133256	0.0738729	2.19722	4.38203	2.3979	15.6938	7.6009	2.3979	4.29376	5.87493	11.2613	0	0	1	0	1	1	0	0	0.000625	0.0898876
2018	276	0.0158678	0.0680611	0.179306	0.0008407	0.0208873	0.101515	2.30259	4.39445	2.3979	15.6938	7.74066	2.3979	4.43195	5.87493	11.3759	0	0	1	0	1	1	0	1	0.000667	0.0918367
2019	276	0.0157025	0.0586674	0.164494	0.0008407	0.0137078	0.0665748	2.3979	4.40672	2.19722	15.8644	7.97247	3.29584	4.51185	5.87549	11.4597	0	0	1	0	1	1	0	1	0.000714	0.0793651
2020	276	0.0138843	0.0412691	0.136157	-0.0004203	0	0	2.30259	4.41884	2.07944	16.3696	8.29405	3.2581	4.4539	6.00635	11.4407	0	0	1	0	1	1	0	1	0.000769	0.0592105
2021	276	0.0117355	0.0415847	0.138309	0	0.0156447	0.0939016	2.77259	4.43082	1.38629	16.3262	8.38936	3.21888	4.35225	6.01127	11.4542	0	0	1	0	1	1	0	1	0.000833	0.0700935
2022	276	0.0133884	0.0448232	0.148657	0.0016814	0.0341816	0.126211	2.77259	4.44265	2.07944	16.3455	8.47637	3.17805	4.27274	6.0143	11.467	0	0	1	0	1	1	0	1	0.000909	0.0666667
2023	276	0.0138843	0.0325675	0.132472	0.0008407	0.0066265	0.0314377	3.43399	4.45435	2.07944	16.7214	8.537	2.77259	4.33073	6.01489	11.5335	0	0	1	0	1	1	0	1	0.001053	0.0874636
2014	277	0.0168595	0.0447879	0.130034	0.0252207	0.0102873	0.0480195	2.30259	4.15888	2.77259	15.3989	7.6009	2.3979	4.20129	5.87493	11.1624	0	0	1	0	1	1	0	0	0.000526	0.1125
2015	277	0.0123967	0.0384648	0.119248	0.0130307	0.0098826	0.0469512	2.30259	4.17439	2.19722	15.3989	7.6009	2.3979	4.26856	5.87493	11.2164	0	0	1	0	1	1	0	0	0.000556	0.1125
2016	277	0.0128926	0.0324843	0.100632	0.0210172	0.0086476	0.040959	2.30259	4.18965	2.3979	15.6938	7.6009	2.48491	4.26969	5.87493	11.15	0	0	1	0	1	1	0	0	0.000588	0.116883
2017	277	0.0112397	0.0263277	0.105046	0.0184952	0.0253417	0.0919236	2.30259	4.20469	2.56495	15.6938	7.6009	2.3979	4.29376	5.87493	11.2613	0	0	1	0	1	1	0	0	0.000625	0.101124
2018	277	0.0120661	0.042256	0.134337	0.0155528	0.0111147	0.0557642	2.30259	4.21951	2.56495	15.6938	7.74066	2.3979	4.43195	5.87493	11.3759	0	0	1	0	1	1	0	1	0.000667	0.0918367
2019	277	0.0120661	0.0335385	0.11674	0.0235393	0.0108495	0.0504325	2.63906	4.23411	2.30259	15.8644	7.97247	3.29584	4.51185	5.87549	11.4597	0	0	1	0	1	1	0	1	0.000714	0.103175
2020	277	0.0130579	0.0289032	0.110855	0.0273224	0.0135527	0.0642508	2.94444	4.2485	1.79176	16.3696	8.29405	3.2581	4.4539	6.00635	11.4407	0	0	1	0	1	1	0	1	0.000769	0.118421
2021	277	0.0104132	0.0330625	0.120892	0.0285834	0.0208862	0.0753114	2.94444	4.26268	2.07944	16.3262	8.38936	3.21888	4.35225	6.01127	11.4542	0	0	1	0	1	1	0	1	0.000833	0.0841121
2022	277	0.0130579	0.0427473	0.135194	0.0294241	0.0141997	0.066476	3.09104	4.27667	2.30259	16.3455	8.47637	3.17805	4.27274	6.0143	11.467	0	0	1	0	1	1	0	1	0.000909	0.0933333
2023	277	0.0145455	0.0518279	0.151342	0.037831	0.133355	0.132232	3.58352	4.29046	2.30259	16.7214	8.537	2.77259	4.33073	6.01489	11.5335	0	0	1	0	1	1	0	1	0.001053	0.102041
2014	278	0.0224793	0.0396659	0.0997008	0	0.0002494	0.0011651	2.56495	3.55535	1.60944	16.3004	7.86327	2.3979	4.34795	6.49768	10.9373	0	0	1	1	0	0	0	0	0.001124	0.0740741
2015	278	0.0261157	0.078685	0.157899	-0.0004203	0	0	2.19722	3.58352	1.38629	16.5236	7.86327	2.48491	4.40629	6.50534	10.9964	0	0	1	1	0	0	0	0	0.001136	0.0583942
2016	278	0.0239669	0.0621489	0.132931	0.0008407	0.0005674	0.0026509	2.19722	3.61092	1.60944	16.7059	7.86327	2.63906	4.70152	6.51293	11.0692	0	0	1	1	0	0	0	0	0.00119	0.0583942
2017	278	0.0185124	0.0436858	0.114673	0.001261	0.0002277	0.0015981	2.48491	3.63759	2.19722	16.8112	8.07091	2.70805	4.78054	6.52106	11.1831	0	0	1	1	0	0	0	0	0.001266	0.055
2018	278	0.0229752	0.0647031	0.147525	0.0016814	0.0042497	0.0252635	2.3979	3.66356	1.38629	17.0161	8.13153	3.17805	4.87557	6.53088	11.2436	0	0	1	1	0	0	0	1	0.001299	0.0675676
2019	278	0.0203306	0.0624848	0.150232	0.0021017	0.0008193	0.0060035	2.3979	3.68888	1.79176	16.8068	8.21609	3.2581	4.91774	6.54535	11.4495	0	0	1	1	0	0	0	1	0.001163	0.0526316
2020	278	0.0238017	0.0691256	0.154265	0.0016814	0.0083025	0.0415515	2.3979	3.71357	2.30259	16.7773	8.45532	3.3322	4.97254	6.74171	11.2971	0	0	1	1	0	0	0	1	0.001205	0.0421941
2021	278	0.02	0.0582214	0.14714	0.001261	0.0178305	0.0945246	2.48491	3.73767	2.07944	16.7695	8.51719	3.3673	4.98129	6.74665	11.3521	0	0	1	1	0	0	0	1	0.001786	0.0332326
2022	278	0.014876	0.0381497	0.123228	-0.0004203	0	0	2.30259	3.7612	1.38629	16.7695	8.49699	3.58352	4.95963	6.75809	11.3873	0	0	1	1	0	0	0	1	0.001887	0.0316901
2023	278	0.0171901	0.047944	0.143492	0.0008407	0.0167379	0.0998903	2.3979	3.78419	1.38629	17.1928	8.59415	3.85015	4.96199	6.76734	11.4167	0	0	1	1	0	0	0	1	0.002222	0.0440529
2014	279	0.0089256	0.0336356	0.121441	0.0218579	0.0263672	0.0992512	2.3979	4.34381	2.56495	16.3004	7.86327	2.3979	4.34795	6.49768	10.9373	0	0	1	0	1	1	0	0	0.001124	0.0617284
2015	279	0.006281	0.0290786	0.119509	0.0235393	0.029356	0.102736	2.48491	4.35671	2.63906	16.5236	7.86327	2.48491	4.40629	6.50534	10.9964	0	0	1	0	1	1	0	0	0.001136	0.080292
2016	279	0.0059504	0.0260563	0.11738	0.0222783	0.0225851	0.0869808	2.48491	4.36945	2.89037	16.7059	7.86327	2.63906	4.70152	6.51293	11.0692	0	0	1	0	1	1	0	0	0.00119	0.080292
2017	279	0.0084298	0.0341732	0.119725	0.023119	0.0190919	0.0856184	2.63906	4.38203	2.94444	16.8112	8.07091	2.70805	4.78054	6.52106	11.1831	0	0	1	0	1	1	0	0	0.001266	0.065
2018	279	0.0046281	0.0301966	0.127294	0.0340479	0.0205315	0.0859123	2.94444	4.39445	2.77259	17.0161	8.13153	3.17805	4.87557	6.53088	11.2436	0	0	1	0	1	1	0	1	0.001299	0.121622
2019	279	0.0047934	0.0687648	0.198166	0.0340479	0.0227015	0.0966778	2.89037	4.40672	2.63906	16.8068	8.21609	3.2581	4.91774	6.54535	11.4495	0	0	1	0	1	1	0	1	0.001163	0.0894737
2020	279	0.0047934	0.0345521	0.134596	0.0407734	0.0323764	0.107383	3.21888	4.41884	3.04452	16.7773	8.45532	3.3322	4.97254	6.74171	11.2971	0	0	1	0	1	1	0	1	0.001205	0.101266
2021	279	0.0076033	0.0481021	0.153952	0.0432955	0.0318399	0.10529	3.3673	4.43082	2.70805	16.7695	8.51719	3.3673	4.98129	6.74665	11.3521	0	0	1	0	1	1	0	1	0.001786	0.0845921
2022	279	0.0090909	0.0397113	0.14082	0.0693569	0.0241899	0.0889143	2.99573	4.44265	2.3979	16.7695	8.49699	3.58352	4.95963	6.75809	11.3873	0	0	1	0	1	1	0	1	0.001887	0.0669014
2023	279	0.0087603	0.0411481	0.147433	0.0794451	0.0370636	0.119263	2.99573	4.45435	2.3979	17.1928	8.59415	3.85015	4.96199	6.76734	11.4167	0	0	1	0	1	1	0	1	0.002222	0.0837004
2014	280	0.0036364	0.019739	0.0714498	0	0.0197591	0.0947474	3.17805	4.51086	1.09861	16.3004	7.86327	2.3979	4.34795	6.49768	10.9373	0	0	1	1	0	0	0	0	0.001124	0.141975
2015	280	0.0056198	0.0241845	0.110873	0.0004203	0	0	2.63906	4.52179	1.09861	16.5236	7.86327	2.48491	4.40629	6.50534	10.9964	0	0	1	1	0	0	0	0	0.001136	0.0948905
2016	280	0.0042975	0.0260402	0.118338	0.0016814	0.0196657	0.0933131	2.63906	4.5326	1.09861	16.7059	7.86327	2.63906	4.70152	6.51293	11.0692	0	0	1	1	0	0	0	0	0.00119	0.0948905
2017	280	0.0041322	0.022743	0.107852	0.0058848	0.01598	0.0959246	3.21888	4.54329	1.94591	16.8112	8.07091	2.70805	4.78054	6.52106	11.1831	0	0	1	1	0	0	0	0	0.001266	0.12
2018	280	0.0024793	0.0144423	0.0714849	0.0025221	0.0125621	0.0662875	2.3979	4.55388	1.94591	17.0161	8.13153	3.17805	4.87557	6.53088	11.2436	0	0	1	1	0	0	0	1	0.001299	0.0675676
2019	280	0.0049587	0.0217088	0.108478	0.0050441	0.0101248	0.0547249	2.70805	4.56435	1.09861	16.8068	8.21609	3.2581	4.91774	6.54535	11.4495	0	0	1	1	0	0	0	1	0.001163	0.0736842
2020	280	0.0047934	0.0304342	0.122693	0.0025221	0.0118753	0.0603527	2.63906	4.57471	1.09861	16.7773	8.45532	3.3322	4.97254	6.74171	11.2971	0	0	1	1	0	0	0	1	0.001205	0.0548523
2021	280	0.0021488	0.0420883	0.127797	0.0037831	0.01968	0.107007	2.70805	4.58497	1.60944	16.7695	8.51719	3.3673	4.98129	6.74665	11.3521	0	0	1	1	0	0	0	1	0.001786	0.0422961
2022	280	0.0056198	0.0254715	0.117497	0.0033628	0.0165981	0.0849292	2.48491	4.59512	1.60944	16.7695	8.49699	3.58352	4.95963	6.75809	11.3873	0	0	1	1	0	0	0	1	0.001887	0.0387324
2023	280	0.0056198	0.0204304	0.0939637	0.0067255	0.0227235	0.105897	2.3979	4.60517	1.60944	17.1928	8.59415	3.85015	4.96199	6.76734	11.4167	0	0	1	1	0	0	0	1	0.002222	0.0440529
2014	283	0.0080992	0.0399887	0.141055	0.0008407	0.0185811	0.0950933	3.52636	4.34381	3.13549	16.3004	7.86327	2.3979	4.34795	6.49768	10.9373	0	0	1	0	1	1	0	0	0.001124	0.203704
2015	283	0.0110744	0.0503441	0.146747	0.0016814	0.0142394	0.0799358	3.58352	4.35671	3.2581	16.5236	7.86327	2.48491	4.40629	6.50534	10.9964	0	0	1	0	1	1	0	0	0.001136	0.255474
2016	283	0.0105785	0.0461582	0.144655	0.0008407	0.0158472	0.0945042	3.58352	4.36945	2.99573	16.7059	7.86327	2.63906	4.70152	6.51293	11.0692	0	0	1	0	1	1	0	0	0.00119	0.255474
2017	283	0.0130579	0.0386756	0.128137	0.0033628	0.0117024	0.0659438	3.73767	4.38203	3.43399	16.8112	8.07091	2.70805	4.78054	6.52106	11.1831	0	0	1	0	1	1	0	0	0.001266	0.205
2018	283	0.011405	0.0315467	0.10919	0.0029424	0.0155521	0.0909275	3.46574	4.39445	3.3322	17.0161	8.13153	3.17805	4.87557	6.53088	11.2436	0	0	1	0	1	1	0	1	0.001299	0.209459
2019	283	0.0163636	0.0622763	0.164053	0.0075662	0.0166918	0.0901141	3.13549	4.40672	3.4012	16.8068	8.21609	3.2581	4.91774	6.54535	11.4495	0	0	1	0	1	1	0	1	0.001163	0.11579
2020	283	0.0147107	0.0447284	0.131586	0.0105086	0.0303158	0.118241	3.7612	4.41884	3.17805	16.7773	8.45532	3.3322	4.97254	6.74171	11.2971	0	0	1	0	1	1	0	1	0.001205	0.177215
2021	283	0.0132231	0.0443	0.13887	0.0113493	0.0252378	0.109994	4.07754	4.43082	3.13549	16.7695	8.51719	3.3673	4.98129	6.74665	11.3521	0	0	1	0	1	1	0	1	0.001786	0.175227
2022	283	0.0128926	0.0477894	0.148072	0.0130307	0.0153169	0.0793315	4.09434	4.44265	3.04452	16.7695	8.49699	3.58352	4.95963	6.75809	11.3873	0	0	1	0	1	1	0	1	0.001887	0.207747
2023	283	0.0140496	0.0347398	0.121489	0.0176545	0.0266729	0.10577	3.85015	4.45435	3.04452	17.1928	8.59415	3.85015	4.96199	6.76734	11.4167	0	0	1	0	1	1	0	1	0.002222	0.202643
2014	284	0.0054545	0.0322932	0.11375	0.0201765	0.0214763	0.0793976	2.3979	4.38203	2.19722	16.3004	7.86327	2.3979	4.34795	6.49768	10.9373	0	0	1	0	1	1	0	0	0.001124	0.0617284
2015	284	0.0042975	0.0350908	0.122307	0.0126103	0.0141738	0.0720822	2.3979	4.39445	1.38629	16.5236	7.86327	2.48491	4.40629	6.50534	10.9964	0	0	1	0	1	1	0	0	0.001136	0.0729927
2016	284	0.0041322	0.0190686	0.0946829	0.0180748	0.0202203	0.0710495	2.3979	4.40672	2.3979	16.7059	7.86327	2.63906	4.70152	6.51293	11.0692	0	0	1	0	1	1	0	0	0.00119	0.0729927
2017	284	0.006281	0.0365883	0.125663	0.0147121	0.0123775	0.0582312	2.07944	4.41884	1.94591	16.8112	8.07091	2.70805	4.78054	6.52106	11.1831	0	0	1	0	1	1	0	0	0.001266	0.035
2018	284	0.0071074	0.0280709	0.105931	0.013451	0.012535	0.0629551	1.94591	4.43082	2.63906	17.0161	8.13153	3.17805	4.87557	6.53088	11.2436	0	0	1	0	1	1	0	1	0.001299	0.0405405
2019	284	0.0069421	0.0198819	0.0983297	0.0180748	0.0147752	0.0727552	2.07944	4.44265	1.79176	16.8068	8.21609	3.2581	4.91774	6.54535	11.4495	0	0	1	0	1	1	0	1	0.001163	0.0368421
2020	284	0.007438	0.0446189	0.151442	0.0218579	0.0161563	0.0809156	1.94591	4.45435	0.693147	16.7773	8.45532	3.3322	4.97254	6.74171	11.2971	0	0	1	0	1	1	0	1	0.001205	0.0253165
2021	284	0.0057851	0.0234785	0.110908	0.0180748	0.0120334	0.0611229	2.30259	4.46591	1.79176	16.7695	8.51719	3.3673	4.98129	6.74665	11.3521	0	0	1	0	1	1	0	1	0.001786	0.0271903
2022	284	0.0059504	0.0405134	0.14691	0.0269021	0.0234191	0.0969665	1.94591	4.47734	2.19722	16.7695	8.49699	3.58352	4.95963	6.75809	11.3873	0	0	1	0	1	1	0	1	0.001887	0.0211268
2023	284	0.0067769	0.0342174	0.12801	0.0184952	0.0166424	0.0851537	2.30259	4.48864	2.19722	17.1928	8.59415	3.85015	4.96199	6.76734	11.4167	0	0	1	0	1	1	0	1	0.002222	0.0396476
2014	285	0.006281	0.0233299	0.0990531	0.013451	0.0079968	0.0363736	2.77259	4.38203	2.19722	16.3004	7.86327	2.3979	4.34795	6.49768	10.9373	0	0	1	0	1	1	0	0	0.001124	0.0925926
2015	285	0.0044628	0.02571	0.0952932	0.0100883	0.0089232	0.0442274	2.56495	4.39445	2.48491	16.5236	7.86327	2.48491	4.40629	6.50534	10.9964	0	0	1	0	1	1	0	0	0.001136	0.0875912
2016	285	0.0021488	0.0091687	0.0620488	0.0050441	0.0114567	0.0640076	2.56495	4.40672	2.07944	16.7059	7.86327	2.63906	4.70152	6.51293	11.0692	0	0	1	0	1	1	0	0	0.00119	0.0875912
2017	285	0.0028099	0.0311913	0.11422	0.0067255	0.0085372	0.0431442	2.63906	4.41884	2.48491	16.8112	8.07091	2.70805	4.78054	6.52106	11.1831	0	0	1	0	1	1	0	0	0.001266	0.065
2018	285	0.0028099	0.0311898	0.130633	0.0063052	0.0095775	0.0506581	2.99573	4.43082	2.70805	17.0161	8.13153	3.17805	4.87557	6.53088	11.2436	0	0	1	0	1	1	0	1	0.001299	0.128378
2019	285	0.0021488	0.0131586	0.0902901	0.0096679	0.0156817	0.0760477	2.70805	4.44265	1.38629	16.8068	8.21609	3.2581	4.91774	6.54535	11.4495	0	0	1	0	1	1	0	1	0.001163	0.0736842
2020	285	0.0018182	0.0131516	0.0773969	0.0088272	0.0144056	0.0659721	2.99573	4.45435	2.77259	16.7773	8.45532	3.3322	4.97254	6.74171	11.2971	0	0	1	0	1	1	0	1	0.001205	0.0801688
2021	285	0.002314	0.0209057	0.0943061	0.01219	0.0188797	0.0875367	3.21888	4.46591	2.77259	16.7695	8.51719	3.3673	4.98129	6.74665	11.3521	0	0	1	0	1	1	0	1	0.001786	0.0725076
2022	285	0.0034711	0.0209852	0.0738113	0.0189155	0.017612	0.0869296	2.30259	4.47734	2.83321	16.7695	8.49699	3.58352	4.95963	6.75809	11.3873	0	0	1	0	1	1	0	1	0.001887	0.0316901
2023	285	0.0042975	0.0226988	0.0954058	0.0260614	0.0211334	0.0973914	2.56495	4.48864	2.83321	17.1928	8.59415	3.85015	4.96199	6.76734	11.4167	0	0	1	0	1	1	0	1	0.002222	0.0528634
2014	286	0.0052893	0.0610702	0.177774	0.0029424	0.0100765	0.0479553	2.19722	3.52636	1.60944	16.3004	7.86327	2.3979	4.34795	6.49768	10.9373	0	0	1	0	1	0	1	0	0.001124	0.0493827
2015	286	0.0018182	0.0413281	0.130938	0.0067255	0.0004562	0.003103	2.30259	3.55535	1.79176	16.5236	7.86327	2.48491	4.40629	6.50534	10.9964	0	0	1	0	1	0	1	0	0.001136	0.0656934
2016	286	0.0038017	0.0419275	0.131827	0.0155528	0.0098989	0.054831	2.30259	3.58352	1.60944	16.7059	7.86327	2.63906	4.70152	6.51293	11.0692	0	0	1	0	1	0	1	0	0.00119	0.0656934
2017	286	0.0044628	0.0260594	0.108117	0.010929	0.0118428	0.0664365	2.83321	3.61092	1.79176	16.8112	8.07091	2.70805	4.78054	6.52106	11.1831	0	0	1	0	1	0	1	0	0.001266	0.08
2018	286	0.0057851	0.0293367	0.123196	0.010929	0.0146495	0.0822416	2.70805	3.63759	1.60944	17.0161	8.13153	3.17805	4.87557	6.53088	11.2436	0	0	1	0	1	0	1	1	0.001299	0.0945946
2019	286	0.0077686	0.0399058	0.137513	0.023119	0.0201024	0.0924156	2.07944	3.66356	1.38629	16.8068	8.21609	3.2581	4.91774	6.54535	11.4495	0	0	1	0	1	0	1	1	0.001163	0.0368421
2020	286	0.0064463	0.0347743	0.128947	0.0176545	0.0144026	0.068989	2.30259	3.68888	1.09861	16.7773	8.45532	3.3322	4.97254	6.74171	11.2971	0	0	1	0	1	0	1	1	0.001205	0.0379747
2021	286	0.005124	0.0409668	0.158641	0.0201765	0.0117079	0.0568227	2.3979	3.71357	1.79176	16.7695	8.51719	3.3673	4.98129	6.74665	11.3521	0	0	1	0	1	0	1	1	0.001786	0.0302115
2022	286	0.0064463	0.0339944	0.14339	0.0180748	0.0147063	0.0733105	2.19722	3.73767	1.94591	16.7695	8.49699	3.58352	4.95963	6.75809	11.3873	0	0	1	0	1	0	1	1	0.001887	0.028169
2023	286	0.0046281	0.0427872	0.159389	0.0130307	0.0257945	0.0982266	2.07944	3.7612	1.94591	17.1928	8.59415	3.85015	4.96199	6.76734	11.4167	0	0	1	0	1	0	1	1	0.002222	0.030837
2014	287	0.0186777	0.0453024	0.115129	-0.0004203	0	0	2.83321	4.48864	2.07944	16.3004	7.86327	2.3979	4.34795	6.49768	10.9373	0	0	1	1	0	0	0	0	0.001124	0.0987654
2015	287	0.0208264	0.0572991	0.135322	0	0	0	2.3979	4.49981	2.07944	16.5236	7.86327	2.48491	4.40629	6.50534	10.9964	0	0	1	1	0	0	0	0	0.001136	0.0729927
2016	287	0.0219835	0.0523887	0.122829	-0.0004203	0	0	2.3979	4.51086	2.3979	16.7059	7.86327	2.63906	4.70152	6.51293	11.0692	0	0	1	1	0	0	0	0	0.00119	0.0729927
2017	287	0.0193388	0.0530813	0.132134	0	0	0	3.17805	4.52179	2.07944	16.8112	8.07091	2.70805	4.78054	6.52106	11.1831	0	0	1	1	0	0	0	0	0.001266	0.115
2018	287	0.0209917	0.0553811	0.135198	-0.0004203	0	0	2.77259	4.5326	2.48491	17.0161	8.13153	3.17805	4.87557	6.53088	11.2436	0	0	1	1	0	0	0	1	0.001299	0.101351
2019	287	0.0236364	0.0405265	0.113031	0.0008407	0.0001526	0.001055	2.89037	4.54329	2.19722	16.8068	8.21609	3.2581	4.91774	6.54535	11.4495	0	0	1	1	0	0	0	1	0.001163	0.0894737
2020	287	0.0312397	0.0709466	0.153475	0.0021017	0.0008015	0.006501	3.04452	4.55388	2.07944	16.7773	8.45532	3.3322	4.97254	6.74171	11.2971	0	0	1	1	0	0	0	1	0.001205	0.0843882
2021	287	0.026281	0.0561158	0.137178	-0.0004203	0	0	3.52636	4.56435	2.48491	16.7695	8.51719	3.3673	4.98129	6.74665	11.3521	0	0	1	1	0	0	0	1	0.001786	0.0996979
2022	287	0.0304132	0.0500275	0.124702	0.0037831	0.0214033	0.115614	3.2581	4.57471	1.79176	16.7695	8.49699	3.58352	4.95963	6.75809	11.3873	0	0	1	1	0	0	0	1	0.001887	0.0880282
2023	287	0.0320661	0.0518808	0.132625	0.0033628	0	0	2.99573	4.58497	0.693147	17.1928	8.59415	3.85015	4.96199	6.76734	11.4167	0	0	1	1	0	0	0	1	0.002222	0.0837004
2014	288	0.0315702	0.073867	0.163255	0.0811265	0.0231569	0.0912247	2.94444	2.70805	2.30259	15.0683	8.41183	3.09104	4.8331	6.9379	11.1981	0	1	0	0	1	0	1	0	0.001282	0.101124
2015	288	0.0302479	0.0679409	0.158007	0.0722993	0.0356292	0.106146	2.94444	2.70805	3.21888	15.806	8.43381	3.17805	5.00129	6.9756	11.2539	0	1	0	0	1	0	1	0	0.001429	0.116883
2016	288	0.0236364	0.0570853	0.143768	0.086591	0.0377003	0.113019	2.94444	2.70805	3.29584	16.1181	8.45532	3.4012	5.05322	7.02108	11.3399	0	1	0	0	1	0	1	0	0.001562	0.116883
2017	288	0.0305785	0.0664472	0.153895	0.0996217	0.0406735	0.116624	3.13549	2.77259	3.3673	16.1181	8.9872	3.52636	5.17594	7.06048	11.4419	0	1	0	0	1	0	1	0	0.001724	0.13253
2018	288	0.0295868	0.065704	0.154484	0.186633	0.0730409	0.150679	3.3322	2.83321	3.55535	16.7117	8.68271	4.06044	5.36561	7.09506	11.5263	0	1	0	0	1	0	1	1	0.001961	0.119469
2019	288	0.0328926	0.0841819	0.175278	0.366541	0.121078	0.202322	3.3322	2.89037	3.21888	16.8058	8.76405	4.14313	5.51367	7.11964	11.6364	0	1	0	0	1	0	1	1	0.002326	0.119469
2020	288	0.0484298	0.118761	0.207816	0.530475	0.186269	0.276369	3.46574	2.94444	3.63759	16.8012	8.95802	4.14313	5.48762	7.14124	11.4735	0	1	0	0	1	0	1	1	0.002632	0.115672
2021	288	0.0494215	0.11258	0.200508	0.680958	0.230907	0.319826	3.52636	2.99573	3.91202	16.8423	8.99962	3.09104	5.51054	7.15086	11.5139	0	1	0	0	1	0	1	1	0.00303	0.108197
2022	288	0.0509091	0.0977265	0.185726	0.662884	0.300138	0.323475	3.66356	3.04452	4.00733	17.0333	9.04782	3.43399	5.44842	7.15758	11.5246	0	1	0	0	1	0	1	1	0.003846	0.122977
2023	288	0.0404959	0.0694236	0.159859	0.624632	0.369022	0.327332	3.61092	3.09104	4.00733	16.9503	8.9872	3.52636	5.53239	7.1715	11.5587	0	1	0	0	1	0	1	1	0.005263	0.111455
2014	289	0.0504132	0.0231268	0.0516914	-0.0004203	0	0	1.94591	3.52636	1.60944	15.0683	8.41183	3.09104	4.8331	6.9379	11.1981	0	1	0	1	0	0	0	0	0.001282	0.0337079
2015	289	0.0598347	0.0465373	0.0877871	-0.0004203	0	0	1.79176	3.55535	1.38629	15.806	8.43381	3.17805	5.00129	6.9756	11.2539	0	1	0	1	0	0	0	0	0.001429	0.0324675
2016	289	0.0538843	0.0379144	0.0724847	-0.0004203	0	0	1.79176	3.58352	1.60944	16.1181	8.45532	3.4012	5.05322	7.02108	11.3399	0	1	0	1	0	0	0	0	0.001562	0.0324675
2017	289	0.0482645	0.0279023	0.0601537	0.0008407	0.0008179	0.0038214	1.79176	3.61092	1.60944	16.1181	8.9872	3.52636	5.17594	7.06048	11.4419	0	1	0	1	0	0	0	0	0.001724	0.0301205
2018	289	0.0471074	0.0382096	0.0814478	-0.0004203	0	0	1.79176	3.63759	1.09861	16.7117	8.68271	4.06044	5.36561	7.09506	11.5263	0	1	0	1	0	0	0	1	0.001961	0.0221239
2019	289	0.0319008	0.0359067	0.0847156	0	0.0005209	0.0036517	1.79176	3.66356	1.60944	16.8058	8.76405	4.14313	5.51367	7.11964	11.6364	0	1	0	1	0	0	0	1	0.002326	0.0221239
2020	289	0.0320661	0.0277688	0.0756196	0	0.0014178	0.010427	1.94591	3.68888	1.79176	16.8012	8.95802	4.14313	5.48762	7.14124	11.4735	0	1	0	1	0	0	0	1	0.002632	0.0223881
2021	289	0.038843	0.0315278	0.0756083	0.0029424	0.0108387	0.0532192	1.79176	3.71357	1.09861	16.8423	8.99962	3.09104	5.51054	7.15086	11.5139	0	1	0	1	0	0	0	1	0.00303	0.0163934
2022	289	0.0287603	0.0372056	0.0914119	0.0008407	0	0	2.07944	3.73767	1.60944	17.0333	9.04782	3.43399	5.44842	7.15758	11.5246	0	1	0	1	0	0	0	1	0.003846	0.0226537
2023	289	0.0269421	0.0380967	0.100457	0.0016814	0.0071774	0.0440287	1.60944	3.7612	1.60944	16.9503	8.9872	3.52636	5.53239	7.1715	11.5587	0	1	0	1	1	0	0	1	0.005263	0.0123839
2014	291	0.0213223	0.0444496	0.124578	0.0193359	0.0160403	0.0802168	2.77259	4.02535	1.60944	15.0683	8.41183	3.09104	4.8331	6.9379	11.1981	0	1	0	0	1	0	1	0	0.001282	0.0842697
2015	291	0.0198347	0.052064	0.137885	0.0226986	0.0314868	0.108754	2.30259	4.04305	2.56495	15.806	8.43381	3.17805	5.00129	6.9756	11.2539	0	1	0	0	1	0	1	0	0.001429	0.0584416
2016	291	0.0216529	0.046285	0.130907	0.0260614	0.0202937	0.0963855	2.30259	4.06044	2.48491	16.1181	8.45532	3.4012	5.05322	7.02108	11.3399	0	1	0	0	1	0	1	0	0.001562	0.0584416
2017	291	0.0196694	0.0511539	0.137706	0.0214376	0.0219643	0.0896493	2.70805	4.07754	2.30259	16.1181	8.9872	3.52636	5.17594	7.06048	11.4419	0	1	0	0	1	0	1	0	0.001724	0.0843373
2018	291	0.018843	0.0473418	0.138945	0.0420345	0.0302653	0.102132	2.70805	4.09434	2.30259	16.7117	8.68271	4.06044	5.36561	7.09506	11.5263	0	1	0	0	1	0	1	1	0.001961	0.0619469
2019	291	0.0226446	0.062283	0.15738	0.0781841	0.043778	0.118823	2.70805	4.11087	2.56495	16.8058	8.76405	4.14313	5.51367	7.11964	11.6364	0	1	0	0	1	0	1	1	0.002326	0.0619469
2020	291	0.0214876	0.0794312	0.190506	0.138714	0.0838147	0.167481	2.89037	4.12713	2.3979	16.8012	8.95802	4.14313	5.48762	7.14124	11.4735	0	1	0	0	1	0	1	1	0.002632	0.0634328
2021	291	0.0280992	0.0931987	0.201049	0.224884	0.110561	0.199427	2.89037	4.14313	2.70805	16.8423	8.99962	3.09104	5.51054	7.15086	11.5139	0	1	0	0	1	0	1	1	0.00303	0.0557377
2022	291	0.0381818	0.0826575	0.179624	0.211854	0.142412	0.202293	3.04452	4.15888	3.29584	17.0333	9.04782	3.43399	5.44842	7.15758	11.5246	0	1	0	0	1	0	1	1	0.003846	0.0647249
2023	291	0.0287603	0.0751637	0.177588	0.187053	0.118466	0.176234	2.83321	4.17439	3.29584	16.9503	8.9872	3.52636	5.53239	7.1715	11.5587	0	1	0	0	1	0	1	1	0.005263	0.0495356
2014	292	0.0147107	0.0284129	0.110993	0.0453972	0.0046691	0.0218921	2.48491	4.45435	3.04452	15.0683	8.41183	3.09104	4.8331	6.9379	11.1981	0	1	0	0	1	1	0	0	0.001282	0.0617978
2015	292	0.0152066	0.0470422	0.136749	0.10971	0.0072716	0.0269091	2.70805	4.46591	3.49651	15.806	8.43381	3.17805	5.00129	6.9756	11.2539	0	1	0	0	1	1	0	0	0.001429	0.0909091
2016	292	0.0163636	0.0413201	0.126533	0.118957	0.0094605	0.0314736	2.70805	4.47734	3.4012	16.1181	8.45532	3.4012	5.05322	7.02108	11.3399	0	1	0	0	1	1	0	0	0.001562	0.0909091
2017	292	0.0132231	0.0382454	0.117301	0.116856	0.0163295	0.0464502	2.89037	4.48864	3.46574	16.1181	8.9872	3.52636	5.17594	7.06048	11.4419	0	1	0	0	1	1	0	0	0.001724	0.10241
2018	292	0.0185124	0.0521029	0.134376	0.12232	0.0217797	0.0650521	3.2581	4.49981	3.52636	16.7117	8.68271	4.06044	5.36561	7.09506	11.5263	0	1	0	0	1	1	0	1	0.001961	0.110619
2019	292	0.0163636	0.056074	0.14882	0.15805	0.0390722	0.0964976	3.2581	4.51086	3.68888	16.8058	8.76405	4.14313	5.51367	7.11964	11.6364	0	1	0	0	1	1	0	1	0.002326	0.110619
2020	292	0.0110744	0.0217154	0.0832835	0.208911	0.043028	0.10456	3.04452	4.52179	3.4012	16.8012	8.95802	4.14313	5.48762	7.14124	11.4735	0	1	0	0	1	1	0	1	0.002632	0.0746269
2021	292	0.0100826	0.032613	0.105888	0.17066	0.0359398	0.0895694	3.3322	4.5326	1.38629	16.8423	8.99962	3.09104	5.51054	7.15086	11.5139	0	1	0	0	1	1	0	1	0.00303	0.0885246
2022	292	0.0120661	0.0296969	0.110182	0.154267	0.0421728	0.108314	3.2581	4.54329	2.30259	17.0333	9.04782	3.43399	5.44842	7.15758	11.5246	0	1	0	0	1	1	0	1	0.003846	0.0809062
2023	292	0.008595	0.0198497	0.0928494	0.102144	0.0316669	0.101737	3.3673	4.55388	2.30259	16.9503	8.9872	3.52636	5.53239	7.1715	11.5587	0	1	0	0	1	1	0	1	0.005263	0.0866873
2014	293	0.0238017	0.051892	0.142701	0.0130307	0.0137787	0.0744945	1.94591	3.93183	1.94591	15.0683	8.41183	3.09104	4.8331	6.9379	11.1981	0	1	0	0	1	0	1	0	0.001282	0.0337079
2015	293	0.0277686	0.04525	0.127984	0.0176545	0.0156434	0.0769503	1.79176	3.95124	1.38629	15.806	8.43381	3.17805	5.00129	6.9756	11.2539	0	1	0	0	1	0	1	0	0.001429	0.0324675
2016	293	0.0242975	0.0472701	0.131034	0.0214376	0.0172251	0.0859281	1.79176	3.97029	1.94591	16.1181	8.45532	3.4012	5.05322	7.02108	11.3399	0	1	0	0	1	0	1	0	0.001562	0.0324675
2017	293	0.0300826	0.0483317	0.132695	0.0214376	0.0183261	0.0899705	1.94591	3.98898	1.09861	16.1181	8.9872	3.52636	5.17594	7.06048	11.4419	0	1	0	0	1	0	1	0	0.001724	0.0361446
2018	293	0.0259504	0.0689631	0.159139	0.0193359	0.0152127	0.0758397	2.07944	4.00733	2.48491	16.7117	8.68271	4.06044	5.36561	7.09506	11.5263	0	1	0	0	1	0	1	1	0.001961	0.0309735
2019	293	0.0236364	0.0642361	0.158492	0.023119	0.0154982	0.0733694	2.07944	4.02535	2.07944	16.8058	8.76405	4.14313	5.51367	7.11964	11.6364	0	1	0	0	1	0	1	1	0.002326	0.0309735
2020	293	0.0320661	0.0679084	0.159073	0.0348886	0.0162833	0.076095	2.19722	4.04305	0.693147	16.8012	8.95802	4.14313	5.48762	7.14124	11.4735	0	1	0	0	1	0	1	1	0.002632	0.0298507
2021	293	0.0333884	0.069229	0.162764	0.025641	0.0170007	0.0823933	2.48491	4.06044	2.07944	16.8423	8.99962	3.09104	5.51054	7.15086	11.5139	0	1	0	0	1	0	1	1	0.00303	0.0360656
2022	293	0.0322314	0.059681	0.147503	0.0235393	0.0221799	0.0945304	2.30259	4.07754	2.07944	17.0333	9.04782	3.43399	5.44842	7.15758	11.5246	0	1	0	0	1	0	1	1	0.003846	0.0291262
2023	293	0.0366942	0.0575263	0.150768	0.0302648	0.0278636	0.103439	2.3979	4.09434	2.07944	16.9503	8.9872	3.52636	5.53239	7.1715	11.5587	0	1	0	0	1	0	1	1	0.005263	0.0309598
2014	294	0.002314	0.0187764	0.10727	0.0214376	0.0153498	0.0800958	1.94591	3.93183	1.38629	15.0683	8.41183	3.09104	4.8331	6.9379	11.1981	0	1	0	0	1	0	1	0	0.001282	0.0337079
2015	294	0.0019835	0.0137013	0.0730753	0.0088272	0.0119356	0.0656884	2.19722	3.95124	1.94591	15.806	8.43381	3.17805	5.00129	6.9756	11.2539	0	1	0	0	1	0	1	0	0.001429	0.0519481
2016	294	0.0021488	0.0341291	0.108292	0.0113493	0.0151316	0.079957	2.19722	3.97029	2.07944	16.1181	8.45532	3.4012	5.05322	7.02108	11.3399	0	1	0	0	1	0	1	0	0.001562	0.0519481
2017	294	0.0014876	0.0218496	0.092642	0.0151324	0.0245595	0.0970212	1.94591	3.98898	1.94591	16.1181	8.9872	3.52636	5.17594	7.06048	11.4419	0	1	0	0	1	0	1	0	0.001724	0.0361446
2018	294	0.0016529	0.0350194	0.11138	0.0155528	0.0196606	0.0806294	1.79176	4.00733	1.38629	16.7117	8.68271	4.06044	5.36561	7.09506	11.5263	0	1	0	0	1	0	1	1	0.001961	0.0221239
2019	294	0.0031405	0.0326362	0.10764	0.0281631	0.0221277	0.0917472	1.79176	4.02535	1.60944	16.8058	8.76405	4.14313	5.51367	7.11964	11.6364	0	1	0	0	1	0	1	1	0.002326	0.0221239
2020	294	0.0008264	0.0165029	0.0526198	0.0336276	0.0284335	0.0941617	2.48491	4.04305	1.09861	16.8012	8.95802	4.14313	5.48762	7.14124	11.4735	0	1	0	0	1	0	1	1	0.002632	0.0410448
2021	294	0.0014876	0.0329301	0.105325	0.0403531	0.0323517	0.102697	2.30259	4.06044	1.38629	16.8423	8.99962	3.09104	5.51054	7.15086	11.5139	0	1	0	0	1	0	1	1	0.00303	0.0295082
2022	294	0.0008264	0.0098093	0.0497633	0.04876	0.0236423	0.102487	2.19722	4.07754	2.30259	17.0333	9.04782	3.43399	5.44842	7.15758	11.5246	0	1	0	0	1	0	1	1	0.003846	0.02589
2023	294	0.0024793	0.024574	0.114921	0.0525431	0.0224239	0.0972507	1.94591	4.09434	2.30259	16.9503	8.9872	3.52636	5.53239	7.1715	11.5587	0	1	0	0	1	0	1	1	0.005263	0.0185759
2014	296	0.002314	0.0124488	0.0649351	0.0046238	0.0122794	0.0639076	1.79176	3.73767	1.38629	15.0683	8.41183	3.09104	4.8331	6.9379	11.1981	0	1	0	0	1	0	1	0	0.001282	0.0280899
2015	296	0.0019835	0.0334823	0.103617	0.0046238	0.0172218	0.0964068	1.60944	3.7612	1.09861	15.806	8.43381	3.17805	5.00129	6.9756	11.2539	0	1	0	0	1	0	1	0	0.001429	0.025974
2016	296	0.0021488	0.0050886	0.0368537	0.0075662	0.0181633	0.0954514	1.60944	3.78419	1.79176	16.1181	8.45532	3.4012	5.05322	7.02108	11.3399	0	1	0	0	1	0	1	0	0.001562	0.025974
2017	296	0.0016529	0.011888	0.057594	0.0050441	0.0079309	0.0438056	1.79176	3.80666	1.09861	16.1181	8.9872	3.52636	5.17594	7.06048	11.4419	0	1	0	0	1	0	1	0	0.001724	0.0301205
2018	296	0.0018182	0.0066228	0.0455361	0.0058848	0.014678	0.0725526	2.77259	3.82864	1.60944	16.7117	8.68271	4.06044	5.36561	7.09506	11.5263	0	1	0	0	1	0	1	1	0.001961	0.0663717
2019	296	0.002314	0.0540347	0.136514	0.0088272	0.013224	0.0586131	2.77259	3.85015	1.09861	16.8058	8.76405	4.14313	5.51367	7.11964	11.6364	0	1	0	0	1	0	1	1	0.002326	0.0663717
2020	296	0.002314	0.0107468	0.0456327	0.0117697	0.0263255	0.0882314	2.56495	3.8712	1.09861	16.8012	8.95802	4.14313	5.48762	7.14124	11.4735	0	1	0	0	1	0	1	1	0.002632	0.0447761
2021	296	0.0006612	0.0513724	0.154265	0.0184952	0.0152456	0.0777535	2.63906	3.89182	1.09861	16.8423	8.99962	3.09104	5.51054	7.15086	11.5139	0	1	0	0	1	0	1	1	0.00303	0.042623
2022	296	0.0008264	0.0854682	0.213535	0.0193359	0.0253833	0.102812	2.48491	3.91202	1.09861	17.0333	9.04782	3.43399	5.44842	7.15758	11.5246	0	1	0	0	1	0	1	1	0.003846	0.0355987
2023	296	0.0019835	0.0265139	0.0909847	0.0176545	0.0256144	0.0977787	2.30259	3.93183	1.09861	16.9503	8.9872	3.52636	5.53239	7.1715	11.5587	0	1	0	0	1	0	1	1	0.005263	0.0278638
2014	297	0.0109091	0.0356505	0.120392	0.0222783	0.0164115	0.0805743	2.19722	4.06044	2.30259	15.0683	8.41183	3.09104	4.8331	6.9379	11.1981	0	1	0	0	1	1	0	0	0.001282	0.0449438
2015	297	0.0122314	0.0375147	0.11595	0.02438	0.0167656	0.074146	2.3979	4.07754	2.3979	15.806	8.43381	3.17805	5.00129	6.9756	11.2539	0	1	0	0	1	1	0	0	0.001429	0.0649351
2016	297	0.0102479	0.025674	0.101452	0.023119	0.0223943	0.0891044	2.3979	4.09434	2.63906	16.1181	8.45532	3.4012	5.05322	7.02108	11.3399	0	1	0	0	1	1	0	0	0.001562	0.0649351
2017	297	0.0090909	0.0305031	0.113095	0.0239596	0.0186473	0.0751878	2.56495	4.11087	2.30259	16.1181	8.9872	3.52636	5.17594	7.06048	11.4419	0	1	0	0	1	1	0	0	0.001724	0.0722892
2018	297	0.0087603	0.0320461	0.11126	0.02438	0.0244552	0.0960818	2.30259	4.12713	2.07944	16.7117	8.68271	4.06044	5.36561	7.09506	11.5263	0	1	0	0	1	1	0	1	0.001961	0.039823
2019	297	0.0107438	0.0416586	0.12157	0.0420345	0.0209537	0.0818563	2.30259	4.14313	2.77259	16.8058	8.76405	4.14313	5.51367	7.11964	11.6364	0	1	0	0	1	1	0	1	0.002326	0.039823
2020	297	0.0109091	0.042724	0.129698	0.0445565	0.025407	0.0920887	2.30259	4.15888	1.79176	16.8012	8.95802	4.14313	5.48762	7.14124	11.4735	0	1	0	0	1	1	0	1	0.002632	0.0335821
2021	297	0.008595	0.0533045	0.154967	0.0445565	0.0284635	0.0970413	2.56495	4.17439	1.94591	16.8423	8.99962	3.09104	5.51054	7.15086	11.5139	0	1	0	0	1	1	0	1	0.00303	0.0393443
2022	297	0.0109091	0.0375474	0.111677	0.0361496	0.0227252	0.0826743	2.07944	4.18965	2.07944	17.0333	9.04782	3.43399	5.44842	7.15758	11.5246	0	1	0	0	1	1	0	1	0.003846	0.0226537
2023	297	0.0054545	0.0377554	0.134759	0.0529634	0.109506	0.122791	2.19722	4.20469	2.07944	16.9503	8.9872	3.52636	5.53239	7.1715	11.5587	0	1	0	0	1	1	0	1	0.005263	0.0247678
2014	298	0.0061157	0.0240256	0.103854	0.0138714	0.0172617	0.0613301	2.63906	4.06044	1.38629	15.0683	8.41183	3.09104	4.8331	6.9379	11.1981	0	1	0	0	1	1	0	0	0.001282	0.0730337
2015	298	0.0087603	0.0410055	0.126978	0.0159731	0.0136354	0.0650936	2.19722	4.07754	2.3979	15.806	8.43381	3.17805	5.00129	6.9756	11.2539	0	1	0	0	1	1	0	0	0.001429	0.0519481
2016	298	0.0052893	0.0298411	0.123318	0.0130307	0.0132405	0.068233	2.19722	4.09434	2.48491	16.1181	8.45532	3.4012	5.05322	7.02108	11.3399	0	1	0	0	1	1	0	0	0.001562	0.0519481
2017	298	0.007438	0.0212676	0.0966292	0.0130307	0.0189141	0.0619279	2.19722	4.11087	2.30259	16.1181	8.9872	3.52636	5.17594	7.06048	11.4419	0	1	0	0	1	1	0	0	0.001724	0.0481928
2018	298	0.0090909	0.0251596	0.1014	0.0197562	0.0124271	0.0592994	2.19722	4.12713	2.70805	16.7117	8.68271	4.06044	5.36561	7.09506	11.5263	0	1	0	0	1	1	0	1	0.001961	0.0353982
2019	298	0.0077686	0.0352898	0.123321	0.0311055	0.0149887	0.0699067	2.19722	4.14313	2.56495	16.8058	8.76405	4.14313	5.51367	7.11964	11.6364	0	1	0	0	1	1	0	1	0.002326	0.0353982
2020	298	0.0112397	0.0256963	0.106285	0.0298445	0.0123465	0.0588677	2.07944	4.15888	3.2581	16.8012	8.95802	4.14313	5.48762	7.14124	11.4735	0	1	0	0	1	1	0	1	0.002632	0.0261194
2021	298	0.0127273	0.0291429	0.107524	0.0369903	0.0267586	0.0821386	2.48491	4.17439	3.17805	16.8423	8.99962	3.09104	5.51054	7.15086	11.5139	0	1	0	0	1	1	0	1	0.00303	0.0360656
2022	298	0.0127273	0.0173756	0.0775467	0.0462379	0.0190295	0.0822015	3.09104	4.18965	3.58352	17.0333	9.04782	3.43399	5.44842	7.15758	11.5246	0	1	0	0	1	1	0	1	0.003846	0.0679612
2023	298	0.0100826	0.0237931	0.0900543	0.0432955	0.0338472	0.112907	3.13549	4.20469	3.58352	16.9503	8.9872	3.52636	5.53239	7.1715	11.5587	0	1	0	0	1	1	0	1	0.005263	0.0681114
2014	299	0.013719	0.0324398	0.111256	0.0092476	0.0115453	0.0582186	2.19722	3.73767	1.94591	15.0683	8.41183	3.09104	4.8331	6.9379	11.1981	0	1	0	0	1	0	1	0	0.001282	0.0449438
2015	299	0.0109091	0.0346009	0.116856	0.0105086	0.0105426	0.0534623	1.79176	3.7612	1.38629	15.806	8.43381	3.17805	5.00129	6.9756	11.2539	0	1	0	0	1	0	1	0	0.001429	0.0324675
2016	299	0.0095868	0.0332668	0.119024	0.0184952	0.0102723	0.0550021	1.79176	3.78419	1.94591	16.1181	8.45532	3.4012	5.05322	7.02108	11.3399	0	1	0	0	1	0	1	0	0.001562	0.0324675
2017	299	0.0092562	0.0426513	0.138005	0.0163934	0.0121909	0.0636193	1.79176	3.80666	1.38629	16.1181	8.9872	3.52636	5.17594	7.06048	11.4419	0	1	0	0	1	0	1	0	0.001724	0.0301205
2018	299	0.0090909	0.0354511	0.126011	0.0277427	0.0131547	0.0683225	2.07944	3.82864	2.07944	16.7117	8.68271	4.06044	5.36561	7.09506	11.5263	0	1	0	0	1	0	1	1	0.001961	0.0309735
2019	299	0.0054545	0.0338437	0.12979	0.0470786	0.0240647	0.0974086	2.07944	3.85015	1.38629	16.8058	8.76405	4.14313	5.51367	7.11964	11.6364	0	1	0	0	1	0	1	1	0.002326	0.0309735
2020	299	0.0110744	0.0427841	0.142834	0.0584279	0.0329754	0.103465	2.30259	3.8712	1.09861	16.8012	8.95802	4.14313	5.48762	7.14124	11.4735	0	1	0	0	1	0	1	1	0.002632	0.0335821
2021	299	0.0076033	0.0504263	0.154557	0.0672551	0.0270454	0.093684	1.79176	3.89182	1.60944	16.8423	8.99962	3.09104	5.51054	7.15086	11.5139	0	1	0	0	1	0	1	1	0.00303	0.0163934
2022	299	0.0080992	0.0475157	0.161561	0.0786045	0.0328535	0.110602	1.79176	3.91202	1.38629	17.0333	9.04782	3.43399	5.44842	7.15758	11.5246	0	1	0	0	1	0	1	1	0.003846	0.0161812
2023	299	0.0097521	0.0456945	0.14995	0.0542245	0.0321276	0.112228	1.60944	3.93183	1.38629	16.9503	8.9872	3.52636	5.53239	7.1715	11.5587	0	1	0	0	1	0	1	1	0.005263	0.0123839
2014	300	0.0185124	0.0364436	0.121975	0.0395124	0.0099716	0.042887	2.30259	3.04452	1.79176	15.0683	8.41183	3.09104	4.8331	6.9379	11.1981	0	1	0	0	1	1	0	0	0.001282	0.0505618
2015	300	0.0140496	0.0354224	0.118022	0.0580076	0.0117098	0.0465794	2.07944	3.09104	2.3979	15.806	8.43381	3.17805	5.00129	6.9756	11.2539	0	1	0	0	1	1	0	0	0.001429	0.0454545
2016	300	0.0127273	0.0294722	0.111856	0.0819672	0.0172583	0.0608141	2.07944	3.13549	2.48491	16.1181	8.45532	3.4012	5.05322	7.02108	11.3399	0	1	0	0	1	1	0	0	0.001562	0.0454545
2017	300	0.0110744	0.0276194	0.117752	0.0832282	0.0238443	0.0796886	2.3979	3.17805	3.21888	16.1181	8.9872	3.52636	5.17594	7.06048	11.4419	0	1	0	0	1	1	0	0	0.001724	0.060241
2018	300	0.0115702	0.0337184	0.118427	0.0924758	0.024962	0.0871469	2.3979	3.21888	2.70805	16.7117	8.68271	4.06044	5.36561	7.09506	11.5263	0	1	0	0	1	1	0	1	0.001961	0.0442478
2019	300	0.0170248	0.0366585	0.118626	0.143758	0.0421545	0.115013	2.3979	3.2581	3.04452	16.8058	8.76405	4.14313	5.51367	7.11964	11.6364	0	1	0	0	1	1	0	1	0.002326	0.0442478
2020	300	0.0157025	0.0363559	0.121163	0.192518	0.0524607	0.13056	1.94591	3.29584	3.13549	16.8012	8.95802	4.14313	5.48762	7.14124	11.4735	0	1	0	0	1	1	0	1	0.002632	0.0223881
2021	300	0.0157025	0.0319057	0.105651	0.172762	0.0437767	0.119429	2.83321	3.3322	2.83321	16.8423	8.99962	3.09104	5.51054	7.15086	11.5139	0	1	0	0	1	1	0	1	0.00303	0.052459
2022	300	0.0153719	0.0440685	0.134543	0.178647	0.045656	0.126394	2.83321	3.3673	2.83321	17.0333	9.04782	3.43399	5.44842	7.15758	11.5246	0	1	0	0	1	1	0	1	0.003846	0.0517799
2023	300	0.012562	0.0340127	0.120841	0.157209	0.0528555	0.135137	2.94444	3.4012	2.83321	16.9503	8.9872	3.52636	5.53239	7.1715	11.5587	0	1	0	0	1	1	0	1	0.005263	0.0557276
2014	301	0.0538843	0.0497233	0.0964299	0.0004203	0.0162215	0.0976432	1.09861	3.55535	1.60944	15.0683	8.41183	3.09104	4.8331	6.9379	11.1981	0	1	0	1	0	0	0	0	0.001282	0.011236
2015	301	0.0436364	0.0387377	0.0831427	0.0008407	0.0151897	0.0909852	1.09861	3.58352	2.19722	15.806	8.43381	3.17805	5.00129	6.9756	11.2539	0	1	0	1	0	0	0	0	0.001429	0.012987
2016	301	0.0550413	0.0557006	0.104763	0	0	0	1.09861	3.61092	0.693147	16.1181	8.45532	3.4012	5.05322	7.02108	11.3399	0	1	0	1	0	0	0	0	0.001562	0.012987
2017	301	0.0545455	0.0513939	0.0983783	0.0021017	0.0109848	0.0649538	1.09861	3.63759	1.94591	16.1181	8.9872	3.52636	5.17594	7.06048	11.4419	0	1	0	1	0	0	0	0	0.001724	0.0120482
2018	301	0.0497521	0.0651275	0.118996	0.0016814	0.0350435	0.138349	2.07944	3.66356	1.09861	16.7117	8.68271	4.06044	5.36561	7.09506	11.5263	0	1	0	1	0	0	0	1	0.001961	0.0309735
2019	301	0.051405	0.0763982	0.137651	0.0016814	0.0204899	0.102338	2.07944	3.68888	1.94591	16.8058	8.76405	4.14313	5.51367	7.11964	11.6364	0	1	0	1	0	0	0	1	0.002326	0.0309735
2020	301	0.047438	0.0733316	0.143222	0.0021017	0.0139315	0.0833354	1.60944	3.71357	2.19722	16.8012	8.95802	4.14313	5.48762	7.14124	11.4735	0	1	0	1	0	0	0	1	0.002632	0.0149254
2021	301	0.0469421	0.0822242	0.157326	0.0050441	0.0158524	0.0915177	1.79176	3.73767	2.07944	16.8423	8.99962	3.09104	5.51054	7.15086	11.5139	0	1	0	1	0	0	0	1	0.00303	0.0163934
2022	301	0.0434711	0.0751582	0.149887	0.0138714	0.0273682	0.108106	2.30259	3.7612	1.60944	17.0333	9.04782	3.43399	5.44842	7.15758	11.5246	0	1	0	1	0	0	0	1	0.003846	0.0291262
2023	301	0.0406612	0.0578832	0.132492	0.0163934	0.033706	0.119137	2.19722	3.78419	1.60944	16.9503	8.9872	3.52636	5.53239	7.1715	11.5587	0	1	0	1	0	0	0	1	0.005263	0.0247678
2014	303	0.0280992	0.0616501	0.151043	0.0769231	0.0165688	0.0726208	4.46591	4.02535	2.30259	16.7527	8.43381	3.55535	4.84478	6.59599	11.6009	0	1	0	0	1	0	1	0	0.002632	0.1067
2015	303	0.0208264	0.0442778	0.130986	0.114754	0.0259398	0.087013	4.46591	4.04305	2.3979	16.7527	8.43381	3.63759	4.98013	6.61228	11.6706	0	1	0	0	1	0	1	0	0.002857	0.106304
2016	303	0.0213223	0.0503139	0.141989	0.126103	0.0293587	0.0945979	3.95124	4.06044	2.83321	16.7527	8.45532	3.73767	5.06117	6.64056	11.7221	0	1	0	0	1	0	1	0	0.00303	0.069863
2017	303	0.0201653	0.0469123	0.131878	0.172341	0.0359189	0.105964	4.21951	4.07754	2.56495	16.8859	8.47637	3.89182	5.18325	6.67558	11.7845	0	1	0	0	1	0	1	0	0.003333	0.0770115
2018	303	0.0181818	0.0463601	0.137385	0.225305	0.0438984	0.115009	4.23411	4.09434	2.77259	16.8548	9.13992	3.95124	5.27608	6.70499	11.8272	0	1	0	0	1	0	1	1	0.004545	0.0675273
2019	303	0.02	0.0518273	0.145965	0.260193	0.0540899	0.136147	4.04305	4.11087	3.09104	16.8825	9.10498	3.97029	5.35743	6.73394	11.8485	0	1	0	0	1	0	1	1	0.005882	0.0687117
2020	303	0.0209917	0.0624388	0.165311	0.236654	0.0551192	0.129865	4.51086	4.12713	1.09861	16.9093	8.66561	3.93183	5.44697	6.91481	11.7224	0	1	0	0	1	0	1	1	0.006667	0.0780572
2021	303	0.0254545	0.0557496	0.147978	0.265658	0.0663872	0.1478	4.11087	4.14313	2.19722	17.0913	8.69951	4.04305	5.54904	6.93238	11.781	0	1	0	0	1	0	1	1	0.00625	0.0669643
2022	303	0.0271074	0.0554267	0.150988	0.311055	0.0759452	0.159465	4.82028	4.15888	2.56495	16.9241	8.64822	4.27667	5.68358	6.94991	11.8145	0	1	0	0	1	0	1	1	0.007692	0.0917226
2023	303	0.0256198	0.0512253	0.148205	0.301808	0.0753895	0.166218	4.21951	4.17439	2.56495	16.6571	8.69951	4.60517	5.70496	6.95874	11.8316	0	1	0	0	1	0	1	1	0.010526	0.0489766
2014	304	0.0076033	0.0472386	0.141613	0.013451	0.0189667	0.0885235	1.94591	4.12713	1.09861	16.7527	8.43381	3.55535	4.84478	6.59599	11.6009	0	1	0	0	1	0	1	0	0.002632	0.0074442
2015	304	0.0089256	0.0381871	0.135361	0.0218579	0.0226044	0.090439	1.94591	4.14313	1.79176	16.7527	8.43381	3.63759	4.98013	6.61228	11.6706	0	1	0	0	1	0	1	0	0.002857	0.0074166
2016	304	0.0066116	0.0281604	0.103612	0.0210172	0.024535	0.0970153	1.60944	4.15888	1.79176	16.7527	8.45532	3.73767	5.06117	6.64056	11.7221	0	1	0	0	1	0	1	0	0.00303	0.0054795
2017	304	0.0082645	0.0280916	0.111567	0.0294241	0.0190362	0.0865891	2.48491	4.17439	1.38629	16.8859	8.47637	3.89182	5.18325	6.67558	11.7845	0	1	0	0	1	0	1	0	0.003333	0.0126437
2018	304	0.0057851	0.0198198	0.0856995	0.0428752	0.0350406	0.114036	2.3979	4.18965	1.60944	16.8548	9.13992	3.95124	5.27608	6.70499	11.8272	0	1	0	0	1	0	1	1	0.004545	0.0099305
2019	304	0.005124	0.0239673	0.113447	0.0479193	0.0251364	0.0880324	2.19722	4.20469	2.07944	16.8825	9.10498	3.97029	5.35743	6.73394	11.8485	0	1	0	0	1	0	1	1	0.005882	0.009816
2020	304	0.0052893	0.0337959	0.127619	0.0559058	0.0241607	0.0832276	2.70805	4.21951	1.94591	16.9093	8.66561	3.93183	5.44697	6.91481	11.7224	0	1	0	0	1	0	1	1	0.006667	0.0121422
2021	304	0.0061157	0.041821	0.145912	0.0538041	0.0226225	0.0912289	1.94591	4.23411	2.56495	17.0913	8.69951	4.04305	5.54904	6.93238	11.781	0	1	0	0	1	0	1	1	0.00625	0.0066964
2022	304	0.0052893	0.0201321	0.107441	0.0722993	0.0295779	0.109387	2.48491	4.2485	2.56495	16.9241	8.64822	4.27667	5.68358	6.94991	11.8145	0	1	0	0	1	0	1	1	0.007692	0.0082028
[truncated: 261 more rows]
